# Supplementary material for: Genome-wide identification of bHLH transcription factors and functional analysis in salt gland development of the recretohalophyte sea lavender (Limonium bicolor)
Source: Hortic Res. 2024 Feb 2;11(4):uhae036. doi: 10.1093/hr/uhae036 (PMC11001596; doi:10.1093/hr/uhae036)
Supplement: Web_Material_uhae036 [file web_material_uhae036.zip]

Archive with 8 entries (8 files):
- Figure S1.tif
- Figure S2.tif
- Figure S3.tif
- Figure S4.tif
- Figure S5.tif
- Table S1.xls
- Table S2.xlsx
- Table S3.docx
