# Supplementary material for: Genome-wide identification of bHLH transcription factors and functional analysis in salt gland development of the recretohalophyte sea lavender (Limonium bicolor)
Source: Hortic Res. 2024 Feb 2;11(4):uhae036. doi: 10.1093/hr/uhae036 (PMC11001596; doi:10.1093/hr/uhae036)
Supplement: Web_Material_uhae036 [file web_material_uhae036.zip › Table S1.xls]

## Sheet: Sheet1
gene_ID	length	MW(Da)	pI
Lb0G36911.1	286	33068.6	6.84
Lb0G36911.2	264	30353.6	6.84
Lb0G37185.1	542	59450.1	7.83
Lb0G37244.1	238	24855.3	6.52
Lb0G37244.2	296	30905.1	6.52
Lb0G37244.3	233	24282.7	6.37
Lb0G37244.4	265	27788	6.8
Lb0G37419.1	181	20572.5	6.25
Lb0G38205.1	106	11986.7	10.1
Lb1G01091.1	333	36862.5	5.17
Lb1G01093.1	298	32713.9	5.67
Lb1G01093.2	258	28273.2	5.72
Lb1G01093.3	232	25244.7	6.62
Lb1G01956.1	375	41117.9	6.24
Lb1G02014.1	317	34677.8	6.39
Lb1G02014.2	317	34677.8	6.39
Lb1G02274.1	411	46617.2	4.36
Lb1G02974.1	432	48617.7	8.36
Lb1G02980.1	302	34543	8.31
Lb1G02982.1	268	30648	5.79
Lb1G03088.1	243	27504.5	7.28
Lb1G03189.1	475	52329.4	6.98
Lb1G03189.2	475	52566	7.94
Lb1G03295.1	242	26519.9	6.79
Lb1G04371.1	391	43607.9	7.03
Lb1G04372.1	273	31012.3	6.11
Lb1G04379.1	139	16145.7	9.71
Lb1G04899.1	688	77577.4	5.01
Lb1G04964.1	403	45010.2	9.35
Lb1G06033.1	362	41224.5	6.01
Lb1G06283.1	291	32201.2	9.5
Lb1G06292.1	442	47526.1	6.38
Lb1G06292.2	515	55969.2	6.68
Lb1G06292.3	428	46065.8	6.23
Lb1G06516.1	500	56115.7	7.25
Lb1G06516.2	421	47378.9	7.22
Lb1G06516.3	500	56115.7	7.25
Lb1G06525.1	369	41469.8	8.18
Lb1G06780.1	188	21210.2	8
Lb1G06866.1	465	50830.4	8.76
Lb1G06866.2	431	47099.4	8.49
Lb1G06866.3	431	47099.5	8.49
Lb1G06943.1	354	37266.6	6.14
Lb1G06943.2	279	29220.7	9.09
Lb1G07247.1	670	72769.9	6.42
Lb1G07247.2	510	55745.4	6.28
Lb1G07315.1	236	26447.1	6.18
Lb1G07934.1	233	27175.1	10.84
Lb1G08029.1	246	26949.4	8.48
Lb1G08029.2	179	20015	10.52
Lb2G08177.1	323	35045.4	4.81
Lb2G08767.1	337	38230.7	6.32
Lb2G09277.1	230	25954.2	4.38
Lb2G09401.1	100	10961	8.52
Lb2G10288.1	446	49082	6.79
Lb2G10317.1	280	30192.8	5.68
Lb2G10317.2	280	30192.8	5.68
Lb2G10317.3	191	21083.1	5.97
Lb2G10774.1	299	32635.7	5.96
Lb2G10777.1	330	35913.5	6.67
Lb2G10822.1	246	26949.4	8.48
Lb2G10822.2	179	20015	10.52
Lb2G10824.1	246	26949.4	8.48
Lb2G10838.1	235	26112.3	7.59
Lb2G11615.1	588	63257.4	6.42
Lb2G12083.1	336	37843.4	7.42
Lb2G12085.1	279	31404.9	7.46
Lb2G12624.1	711	79493.1	4.64
Lb2G12624.2	679	75959.2	4.77
Lb2G12624.3	711	79493.1	4.64
Lb2G12848.1	288	30822.8	6.68
Lb2G12848.2	293	31429.6	7.05
Lb2G12848.3	293	31429.6	7.05
Lb2G13003.1	393	43618.9	6.36
Lb2G13451.1	206	22932.8	6.02
Lb2G13457.1	233	26373.5	8.35
Lb2G13634.1	360	40967.9	9.42
Lb2G13927.1	565	62366.6	8.11
Lb2G14060.1	326	34434.5	7.74
Lb2G14062.1	243	26187.8	7.14
Lb2G14236.1	282	31123.5	7.13
Lb2G14236.2	282	31123.5	7.13
Lb2G15426.1	390	42661	7.28
Lb2G15426.2	378	41676.2	8.23
Lb2G15426.3	472	51278.3	7.04
Lb2G15435.1	407	45506.3	8.91
Lb2G15451.1	390	43691.2	5.57
Lb3G15655.1	233	26820.3	7.09
Lb3G16059.1	253	28343.9	6.66
Lb3G16063.1	300	33695	6.39
Lb3G16074.1	305	34023	6.35
Lb3G16147.1	312	34798.5	6.78
Lb3G16194.1	460	50023.3	7.5
Lb3G16194.2	460	50023.3	7.5
Lb3G16195.1	541	58516.7	6.79
Lb3G16278.1	352	38325.7	6.26
Lb3G16283.1	408	44432.9	8.59
Lb3G16283.2	397	43225.5	8.49
Lb3G16632.1	353	39618.6	6.62
Lb3G16632.2	353	39618.6	6.62
Lb3G16632.3	353	39618.6	6.62
Lb3G16632.4	353	39618.6	6.62
Lb3G16633.1	570	63969.3	6.15
Lb3G16633.2	570	63969.3	6.15
Lb3G16699.1	466	50689.3	5.81
Lb3G16699.2	403	43746.8	6.4
Lb3G17261.1	437	48065.6	4.97
Lb3G18588.1	390	43635.9	4.68
Lb3G18596.1	319	36161.9	4.46
Lb3G18600.1	364	40830.5	4.76
Lb3G18603.1	216	24253.1	7.41
Lb3G20014.1	250	27079.3	7.6
Lb3G20100.1	531	59770.3	8.92
Lb3G20292.1	329	36445.2	6.43
Lb3G20359.1	675	74688.4	6.44
Lb3G20904.1	417	45938.1	6.28
Lb3G21351.1	328	36255	6.74
Lb3G21424.1	537	58155.8	5.56
Lb3G21424.2	537	58155.8	5.56
Lb3G21433.1	393	42508.7	5.63
Lb4G21919.1	603	65132.9	8.53
Lb4G22620.1	362	39313.8	4.92
Lb4G22971.1	285	30304.7	7.04
Lb4G23269.1	290	32222.6	6.27
Lb4G23269.2	290	32222.6	6.27
Lb4G23297.1	521	57588.5	7.12
Lb4G23300.1	213	23964.8	9.25
Lb4G23396.1	376	41654.7	4.35
Lb4G23396.2	309	34309.5	4.36
Lb4G23396.3	372	41200.3	4.32
Lb4G23540.1	760	84279.9	6.56
Lb4G24005.1	379	42285.3	6.84
Lb4G24818.1	786	86567.8	5.1
Lb4G25324.1	302	33634.3	8.22
Lb4G25325.1	376	41732.7	7.59
Lb4G25366.1	693	75701	6.41
Lb4G26231.1	500	54216.1	7.14
Lb4G26288.1	400	45032.3	6.35
Lb4G26288.2	396	44367.8	6.19
Lb4G26288.3	380	42682.9	6.6
Lb4G26288.4	373	41752.8	6.32
Lb5G26800.1	233	26820.3	7.09
Lb5G26825.1	341	36409.9	6.42
Lb5G26825.2	374	40110.4	6.58
Lb5G26978.1	272	28765.5	7.24
Lb5G27040.1	556	59536.5	6.55
Lb5G27040.2	614	66874.9	7.3
Lb5G27041.1	582	62455.7	6.62
Lb5G27041.2	638	69613.7	7.35
Lb5G27211.1	462	47599	6.71
Lb5G27412.1	557	62789.4	6.3
Lb5G27501.1	264	29771.3	6.18
Lb5G27501.2	256	29226.9	7.58
Lb5G27502.1	267	30163.5	5.94
Lb5G27909.1	273	30286.1	8.96
Lb5G28489.1	440	48065.7	6.75
Lb5G28678.1	483	54138.5	6.2
Lb5G28679.1	1548	171140	8.75
Lb5G28728.1	614	68635.2	6.68
Lb5G28965.1	284	30563.3	6.31
Lb5G28965.2	284	30563.3	6.31
Lb5G28965.3	284	30563.3	6.31
Lb6G30065.1	374	40130	4.85
Lb6G30066.1	335	37456.9	4.55
Lb6G30202.1	391	42024.5	7.07
Lb6G30206.1	387	42426	7.11
Lb6G30978.1	310	33714.3	9.16
Lb6G31699.1	481	52651.9	5.89
Lb6G31699.2	481	52651.9	5.89
Lb6G31949.1	325	36197.2	8.12
Lb6G31950.1	272	30379.2	5.45
Lb6G31981.1	293	31286.3	10.6
Lb6G32311.1	344	38508.4	6.75
Lb7G32998.1	428	45942	6.84
Lb7G32998.2	428	45942	6.84
Lb7G32998.3	355	38387.7	7.04
Lb7G33467.1	221	25223.3	7.73
Lb7G33467.2	193	21864.8	9.63
Lb7G33650.1	284	31743.1	5.42
Lb7G34113.1	339	38512.3	4.76
Lb7G34782.1	232	25528.7	8.74
Lb7G34891.1	94	10832.3	6.99
Lb7G35125.1	236	26370.6	7.38
Lb7G35143.1	289	31841.6	7.21
Lb7G35143.2	291	32098.8	7.06
Lb7G35182.1	221	25221.3	7.73
Lb8G36586.1	203	22919	9.23
