# Supplementary material for: Genome-wide identification of bHLH transcription factors and functional analysis in salt gland development of the recretohalophyte sea lavender (Limonium bicolor)
Source: Hortic Res. 2024 Feb 2;11(4):uhae036. doi: 10.1093/hr/uhae036 (PMC11001596; doi:10.1093/hr/uhae036)
Supplement: Web_Material_uhae036 [file web_material_uhae036.zip › Table S2.xlsx]

## Sheet: Sheet1
gene_ID	cis_seq	cis_function	cis_KeyWord	NCBI_PubMed_ID	pvalue
Lb0G36911	GTAC	GTAC is the core of a CuRE (copper-response element) found in Cyc6 and Cpx1 genes in Chlamydomonas; Also involved in oxygen-response of these genes; For CuRE, see Quin and Merchant, 1995;	copper; oxygen; hypoxic;	PubMed:16352720	3.5e-08
Lb0G36911	WAACCA	MYB recognition site found in the promoters of the dehydration-responsive gene rd22 and many other genes in Arabidopsis; W=A/T;	MYB; rd22BP1; ABA; leaf; seed; stress;	PubMed:12509522;	3e-12
Lb0G36911	YACT	Tetranucleotide (CACT) is a key component of Mem1 (mesophyll expression module 1) found in the cis-regulatory element in the distal region of the phosphoenolpyruvate carboxylase (ppcA1) of the C4 dicot F. trinervia; Y=T/C;	mesohpyll; CACT;	PubMed:15100398	5.25e-07
Lb0G36911	GTAC	GTAC is the core of a CuRE (copper-response element) found in Cyc6 and Cpx1 genes in Chlamydomonas; Also involved in oxygen-response of these genes; For CuRE, see Quin and Merchant, 1995;	copper; oxygen; hypoxic;	PubMed:16352720	3.5e-08
Lb0G36911	WAACCA	MYB recognition site found in the promoters of the dehydration-responsive gene rd22 and many other genes in Arabidopsis; W=A/T;	MYB; rd22BP1; ABA; leaf; seed; stress;	PubMed:12509522;	3e-12
Lb0G36911	YACT	Tetranucleotide (CACT) is a key component of Mem1 (mesophyll expression module 1) found in the cis-regulatory element in the distal region of the phosphoenolpyruvate carboxylase (ppcA1) of the C4 dicot F. trinervia; Y=T/C;	mesohpyll; CACT;	PubMed:15100398	5.25e-07
Lb0G37185	AAAG	Core site required for binding of Dof proteins in maize (Z.m.); Dof proteins are DNA binding proteins, with presumably only one zinc finger, and are unique to plants; Four cDNAs encoding Dof proteins, Dof1, Dof2, Dof3 and PBF, have been isolated from maize; PBF is an endosperm specific Dof protein that binds to prolamin box; Maize Dof1 enhances transcription from the promoters of both cytosolic o…	Dof; C4PEPC; CyPPDK; PEPC; C4; leaf; shoot;	PubMed:10758479;	9.9825e-07
Lb0G37244	TTATCC	sugar-repressive element (SRE) found in 272 of the 1592 down-regulated genes after main stem decapitation in Arabidopsis; See also S000471, S000472;	Axillary bud outgrowth;	PubMed:15908603	4.2875e-13
Lb0G37244	TTATCC	sugar-repressive element (SRE) found in 272 of the 1592 down-regulated genes after main stem decapitation in Arabidopsis; See also S000471, S000472;	Axillary bud outgrowth;	PubMed:15908603	4.2875e-13
Lb0G37244	TTATCC	sugar-repressive element (SRE) found in 272 of the 1592 down-regulated genes after main stem decapitation in Arabidopsis; See also S000471, S000472;	Axillary bud outgrowth;	PubMed:15908603	4.2875e-13
Lb0G37244	TTATCC	sugar-repressive element (SRE) found in 272 of the 1592 down-regulated genes after main stem decapitation in Arabidopsis; See also S000471, S000472;	Axillary bud outgrowth;	PubMed:15908603	4.2875e-13
Lb0G37419	CANNTG	MYC recognition site found in the promoters of the dehydration-responsive gene rd22 and many other genes in Arabidopsis; Binding site of ATMYC2 (previously known as rd22BP1); see S000144 (E-box; CANNTG), S000174 (MYCATRD22); N=A/T/G/C; MYC recognition sequence in CBF3 promoter; Binding site of ICE1 (inducer of CBF expression 1) that regulates the transcription of CBF/DREB1 genes in the cold in Ar…	MYC; rd22BP1; ABA; leaf; seed; stress; CBF3; cold; CBF/DREB1; ICE1; RRE;	PubMed:17015446	5e-08
Lb0G38205	TGAC	A core of TGAC-containing W-box of, e.g., Amy32b promoter; Binding site of rice WRKY71, a transcriptional repressor of the gibberellin signaling pathway; Parsley WRKY proteins bind specifically to TGAC-containing W box elements within the Pathogenesis-Related Class10 (PR-10) genes (Eulgem et al., 1999); See S000390 (TTGAC), S000442 (TGACT);	WRKY; GA; MYB; W box; TGAC; PR proteins;	PubMed:10785665	7.875e-08
Lb0G38205	GCCAC	one of "Sequences Over-Represented in Light-Induced Promoters (SORLIPs) in Arabidopsis; Computationally identified phyA-induced motifs; SORLIP 1 is most over-represented, and most statistically singnificant; See also S000483, S000484, S000485, S000486 (all SORLIPs), and also S000487, S000488, S000489, S000490 (all SORLREPs); Over-represented in light-induced cotyledon and root common genes and ro…	phyA; phytochrome; light;	PubMed:16284311	6.43125e-10
Lb0G38205	TGACG	ASF-1 binding site in CaMV 35S promoter; ASF-1 binds to two TGACG motifs; See S000023 (AS1); Found in HBP-1 binding site of wheat histone H3 gene; TGACG motifs are found in many promoters and are involved in transcriptional activation of several genes by auxin and/or salicylic acid; May be relevant to light regulation; Binding site of tobacco TGA1a; TGA1a and b show homology to CREB; TGA6 is a ne…	TGACG; root; leaf; CaMV; 35S; promoter; auxin; salicylic acid; light; as-1; TGA1a, TGA1b; CREB; ASF1; TGA6; shoot; xenobiotic stress; SAR; SA; Disease resistance;	PubMed:10809441;	2.3625e-10
Lb1G01091	AGAAA	One of two co-dependent regulatory elements responsible for pollen specific activation of tomato (L.e.) lat52 gene; Found at -72 to -68 region; See S000246 (POLLEN2LELAT52); AGAAA and TCCACCATA (S000246) are required for pollen specific expression; Also found in the promoter of tomato endo-beta-mannanase gene (LeMAN5) gene (Filichkin et al. 2004);	pollen; lat52; endo-beta-mannnanase; MAN;	PubMed:14976239	9.00375e-10
Lb1G01091	RTTTTTR	SEF4 binding site; Soybean (G.m.) consensus sequence found in 5'upstream region (-199) of beta-conglycinin (7S globulin) gene (Gmg17.1); "Binding with SEF4 (soybean embryo factor 4)"; R=A/G;	soybean; seed; storage protein; 7S; globulin; beta-conglycinin; SEF;	PubMed:1893110;	4.4381e-14
Lb1G01091	AAAG	Core site required for binding of Dof proteins in maize (Z.m.); Dof proteins are DNA binding proteins, with presumably only one zinc finger, and are unique to plants; Four cDNAs encoding Dof proteins, Dof1, Dof2, Dof3 and PBF, have been isolated from maize; PBF is an endosperm specific Dof protein that binds to prolamin box; Maize Dof1 enhances transcription from the promoters of both cytosolic o…	Dof; C4PEPC; CyPPDK; PEPC; C4; leaf; shoot;	PubMed:10758479;	2.5725e-07
Lb1G01093	TGAC	A core of TGAC-containing W-box of, e.g., Amy32b promoter; Binding site of rice WRKY71, a transcriptional repressor of the gibberellin signaling pathway; Parsley WRKY proteins bind specifically to TGAC-containing W box elements within the Pathogenesis-Related Class10 (PR-10) genes (Eulgem et al., 1999); See S000390 (TTGAC), S000442 (TGACT);	WRKY; GA; MYB; W box; TGAC; PR proteins;	PubMed:10785665	7.35e-08
Lb1G01093	TGAC	A core of TGAC-containing W-box of, e.g., Amy32b promoter; Binding site of rice WRKY71, a transcriptional repressor of the gibberellin signaling pathway; Parsley WRKY proteins bind specifically to TGAC-containing W box elements within the Pathogenesis-Related Class10 (PR-10) genes (Eulgem et al., 1999); See S000390 (TTGAC), S000442 (TGACT);	WRKY; GA; MYB; W box; TGAC; PR proteins;	PubMed:10785665	7.35e-08
Lb1G01093	TGAC	A core of TGAC-containing W-box of, e.g., Amy32b promoter; Binding site of rice WRKY71, a transcriptional repressor of the gibberellin signaling pathway; Parsley WRKY proteins bind specifically to TGAC-containing W box elements within the Pathogenesis-Related Class10 (PR-10) genes (Eulgem et al., 1999); See S000390 (TTGAC), S000442 (TGACT);	WRKY; GA; MYB; W box; TGAC; PR proteins;	PubMed:10785665	7.35e-08
Lb1G02014	CANNTG	MYC recognition site found in the promoters of the dehydration-responsive gene rd22 and many other genes in Arabidopsis; Binding site of ATMYC2 (previously known as rd22BP1); see S000144 (E-box; CANNTG), S000174 (MYCATRD22); N=A/T/G/C; MYC recognition sequence in CBF3 promoter; Binding site of ICE1 (inducer of CBF expression 1) that regulates the transcription of CBF/DREB1 genes in the cold in Ar…	MYC; rd22BP1; ABA; leaf; seed; stress; CBF3; cold; CBF/DREB1; ICE1; RRE;	PubMed:17015446	5e-08
Lb1G02014	CANNTG	MYC recognition site found in the promoters of the dehydration-responsive gene rd22 and many other genes in Arabidopsis; Binding site of ATMYC2 (previously known as rd22BP1); see S000144 (E-box; CANNTG), S000174 (MYCATRD22); N=A/T/G/C; MYC recognition sequence in CBF3 promoter; Binding site of ICE1 (inducer of CBF expression 1) that regulates the transcription of CBF/DREB1 genes in the cold in Ar…	MYC; rd22BP1; ABA; leaf; seed; stress; CBF3; cold; CBF/DREB1; ICE1; RRE;	PubMed:17015446	5e-08
Lb1G02974	NGATT	ARR1-binding element found in Arabidopsis; ARR1 is a response regulator; N=G/A/C/T; AGATT is found in the promoter of rice non-symbiotic haemoglobin-2 (NSHB) gene (Ross et al., 2004);	ARR1; Response regulator;	PubMed:15258171	9.6e-08
Lb1G02980	TGTCA	Binding site of OsBIHD1, a rice BELL homeodomain transcription factor;	HD; homeodomain;	PubMed:16163610	2.16e-10
Lb1G02980	AAAG	Core site required for binding of Dof proteins in maize (Z.m.); Dof proteins are DNA binding proteins, with presumably only one zinc finger, and are unique to plants; Four cDNAs encoding Dof proteins, Dof1, Dof2, Dof3 and PBF, have been isolated from maize; PBF is an endosperm specific Dof protein that binds to prolamin box; Maize Dof1 enhances transcription from the promoters of both cytosolic o…	Dof; C4PEPC; CyPPDK; PEPC; C4; leaf; shoot;	PubMed:10758479;	1.92e-07
Lb1G02980	TAAAG	TAAAG motif found in promoter of Solanum tuberosum (S.t.) KST1 gene; Target site for trans-acting StDof1 protein controlling guard cell-specific gene expression; KST1 gene encodes a K+ influx channel of guard cells; See S000265;	KST1; Dof; guard cell;	PubMed:11737782;	5.76e-10
Lb1G02980	AAAGAT	One of the consensus sequence motifs of organ-specific elements (OSE) characteristic of the promoters activated in infected cells of root nodules; See also S000468;	leghemoglobin; Lb29; root; nodule; arbuscule;	PubMed:15668224	2.304e-12
Lb1G02982	NGATT	ARR1-binding element found in Arabidopsis; ARR1 is a response regulator; N=G/A/C/T; AGATT is found in the promoter of rice non-symbiotic haemoglobin-2 (NSHB) gene (Ross et al., 2004);	ARR1; Response regulator;	PubMed:15258171	9.6e-08
Lb1G03088	CTCTT	One of the consensus sequence motifs of organ-specific elements (OSE) characteristic of the promoters activated in infected cells of root nodules; See also S000467;	leghemoglobin; Lb29; root; nodule; arbuscule;	PubMed:15668224	3.24e-10
Lb1G03088	VCGCGB	CGCG box recognized by AtSR1-6 (Arabidopsis thaliana signal-responsive genes); Multiple CGCG elements are found in promoters of many genes; Ca++/calmodulin binds to all AtSRs; V=A/C/G; B=G/T/C;	calmodulin	PubMed:12218065	1.72125e-11
Lb1G03189	TATTAG	The sequence critical for Cytokinin-enhanced Protein Binding in vitro, found in -490 to -340 of the promoter of the cucumber (CS) POR (NADPH-protochlorophyllide reductase) gene;	cytokinin; chlorophyll; chloroplast;	PubMed:16244912	3.456e-12
Lb1G03189	TATTAG	The sequence critical for Cytokinin-enhanced Protein Binding in vitro, found in -490 to -340 of the promoter of the cucumber (CS) POR (NADPH-protochlorophyllide reductase) gene;	cytokinin; chlorophyll; chloroplast;	PubMed:16244912	3.456e-12
Lb1G03295	CCTTTT	Pyrimidine box found in rice (O.s.) alpha-amylase (RAmy1A) gene; Gibberellin-respons cis-element of GARE and pyrimidine box are partially involved in sugar repression; Found in the promoter of barley alpha-amylase (Amy2/32b) gene which is induced in the aleurone layers in response to GA; BPBF protein binds specifically to this site; See S000265;	alpha-amylase; sugar repression; GARE; pyrimidine box; feed-back metabolic repression; embryo; seed; Dof; BPBF; pbf;	PubMed:12226491;	1.00465e-11
Lb1G04372	GATA	GATA box; GATA motif in CaMV 35S promoter; Binding with ASF-2; Three GATA box repeats were found in the promoter of Petunia (P.h.) chlorophyll a/b binding protein, Cab22 gene; Required for high level, light regulated, and tissue specific expression; Conserved in the promoter of all LHCII type I Cab genes;	ASF-2; GATA box; Cab; chlorophyll a/b binding protein; leaf; shoot;	PubMed:16762033	1.6e-08
Lb1G04379	AAAG	Core site required for binding of Dof proteins in maize (Z.m.); Dof proteins are DNA binding proteins, with presumably only one zinc finger, and are unique to plants; Four cDNAs encoding Dof proteins, Dof1, Dof2, Dof3 and PBF, have been isolated from maize; PBF is an endosperm specific Dof protein that binds to prolamin box; Maize Dof1 enhances transcription from the promoters of both cytosolic o…	Dof; C4PEPC; CyPPDK; PEPC; C4; leaf; shoot;	PubMed:10758479;	9.375e-08
Lb1G04379	GTGA	GTGA motif found in the promoter of the tobacco (N.t.) late pollen gene g10 which shows homology to pectate lyase and is the putative homologue of the tomato gene lat56; Located between -96 and -93; See S000280;	g10; pollen; pectate lyase;	PubMed:11414616;	1.35e-07
Lb1G04899	CAAT	CAAT promoter consensus sequence found in legA gene of pea;	CAAT; legA; seed;	PubMed:2710102;	1.6e-07
Lb1G06033	ATATT	Motif found both in promoters of rolD;	root; rolD;	PubMed:7581519;	1.0935e-09
Lb1G06033	CAAT	CAAT promoter consensus sequence found in legA gene of pea;	CAAT; legA; seed;	PubMed:2710102;	3.0375e-07
Lb1G06292	AGAAA	One of two co-dependent regulatory elements responsible for pollen specific activation of tomato (L.e.) lat52 gene; Found at -72 to -68 region; See S000246 (POLLEN2LELAT52); AGAAA and TCCACCATA (S000246) are required for pollen specific expression; Also found in the promoter of tomato endo-beta-mannanase gene (LeMAN5) gene (Filichkin et al. 2004);	pollen; lat52; endo-beta-mannnanase; MAN;	PubMed:14976239	1.28e-09
Lb1G06292	AGAAA	One of two co-dependent regulatory elements responsible for pollen specific activation of tomato (L.e.) lat52 gene; Found at -72 to -68 region; See S000246 (POLLEN2LELAT52); AGAAA and TCCACCATA (S000246) are required for pollen specific expression; Also found in the promoter of tomato endo-beta-mannanase gene (LeMAN5) gene (Filichkin et al. 2004);	pollen; lat52; endo-beta-mannnanase; MAN;	PubMed:14976239	1.28e-09
Lb1G06292	AGAAA	One of two co-dependent regulatory elements responsible for pollen specific activation of tomato (L.e.) lat52 gene; Found at -72 to -68 region; See S000246 (POLLEN2LELAT52); AGAAA and TCCACCATA (S000246) are required for pollen specific expression; Also found in the promoter of tomato endo-beta-mannanase gene (LeMAN5) gene (Filichkin et al. 2004);	pollen; lat52; endo-beta-mannnanase; MAN;	PubMed:14976239	1.28e-09
Lb1G06516	AAAG	Core site required for binding of Dof proteins in maize (Z.m.); Dof proteins are DNA binding proteins, with presumably only one zinc finger, and are unique to plants; Four cDNAs encoding Dof proteins, Dof1, Dof2, Dof3 and PBF, have been isolated from maize; PBF is an endosperm specific Dof protein that binds to prolamin box; Maize Dof1 enhances transcription from the promoters of both cytosolic o…	Dof; C4PEPC; CyPPDK; PEPC; C4; leaf; shoot;	PubMed:10758479;	5.76e-07
Lb1G06516	GAAAAA	GT-1 motif found in the promoter of soybean (Glycine max) CaM isoform, SCaM-4; Plays a role in pathogen- and salt-induced SCaM-4 gene expression; See also S000198 (GT-1 consensus);	GT-1 box;	PubMed:15310827	9.216e-12
Lb1G06516	GRWAAW	Consensus GT-1 binding site in many light-regulated genes, e.g., RBCS from many species, PHYA from oat and rice, spinach RCA and PETA, and bean CHS15; R=A/G; W=A/T; For a compilation of related GT elements and factors, see Villain et al. (1996); GT-1 can stabilize the TFIIA-TBP-DNA (TATA box) complex; The activation mechanism of GT-1 may be achieved through direct interaction between TFIIA and GT…	GT-1; light; TATA; TFIIA; TBP; HR; SAR; TMV; leaf; shoot;	PubMed:10366876	4.4064e-11
Lb1G06516	AAAG	Core site required for binding of Dof proteins in maize (Z.m.); Dof proteins are DNA binding proteins, with presumably only one zinc finger, and are unique to plants; Four cDNAs encoding Dof proteins, Dof1, Dof2, Dof3 and PBF, have been isolated from maize; PBF is an endosperm specific Dof protein that binds to prolamin box; Maize Dof1 enhances transcription from the promoters of both cytosolic o…	Dof; C4PEPC; CyPPDK; PEPC; C4; leaf; shoot;	PubMed:10758479;	5.76e-07
Lb1G06516	GAAAAA	GT-1 motif found in the promoter of soybean (Glycine max) CaM isoform, SCaM-4; Plays a role in pathogen- and salt-induced SCaM-4 gene expression; See also S000198 (GT-1 consensus);	GT-1 box;	PubMed:15310827	9.216e-12
Lb1G06516	GRWAAW	Consensus GT-1 binding site in many light-regulated genes, e.g., RBCS from many species, PHYA from oat and rice, spinach RCA and PETA, and bean CHS15; R=A/G; W=A/T; For a compilation of related GT elements and factors, see Villain et al. (1996); GT-1 can stabilize the TFIIA-TBP-DNA (TATA box) complex; The activation mechanism of GT-1 may be achieved through direct interaction between TFIIA and GT…	GT-1; light; TATA; TFIIA; TBP; HR; SAR; TMV; leaf; shoot;	PubMed:10366876	4.4064e-11
Lb1G06516	AAAG	Core site required for binding of Dof proteins in maize (Z.m.); Dof proteins are DNA binding proteins, with presumably only one zinc finger, and are unique to plants; Four cDNAs encoding Dof proteins, Dof1, Dof2, Dof3 and PBF, have been isolated from maize; PBF is an endosperm specific Dof protein that binds to prolamin box; Maize Dof1 enhances transcription from the promoters of both cytosolic o…	Dof; C4PEPC; CyPPDK; PEPC; C4; leaf; shoot;	PubMed:10758479;	5.76e-07
Lb1G06516	GAAAAA	GT-1 motif found in the promoter of soybean (Glycine max) CaM isoform, SCaM-4; Plays a role in pathogen- and salt-induced SCaM-4 gene expression; See also S000198 (GT-1 consensus);	GT-1 box;	PubMed:15310827	9.216e-12
Lb1G06516	GRWAAW	Consensus GT-1 binding site in many light-regulated genes, e.g., RBCS from many species, PHYA from oat and rice, spinach RCA and PETA, and bean CHS15; R=A/G; W=A/T; For a compilation of related GT elements and factors, see Villain et al. (1996); GT-1 can stabilize the TFIIA-TBP-DNA (TATA box) complex; The activation mechanism of GT-1 may be achieved through direct interaction between TFIIA and GT…	GT-1; light; TATA; TFIIA; TBP; HR; SAR; TMV; leaf; shoot;	PubMed:10366876	4.4064e-11
Lb1G06525	NGATT	ARR1-binding element found in Arabidopsis; ARR1 is a response regulator; N=G/A/C/T; AGATT is found in the promoter of rice non-symbiotic haemoglobin-2 (NSHB) gene (Ross et al., 2004);	ARR1; Response regulator;	PubMed:15258171	1.875e-07
Lb1G06780	GATA	GATA box; GATA motif in CaMV 35S promoter; Binding with ASF-2; Three GATA box repeats were found in the promoter of Petunia (P.h.) chlorophyll a/b binding protein, Cab22 gene; Required for high level, light regulated, and tissue specific expression; Conserved in the promoter of all LHCII type I Cab genes;	ASF-2; GATA box; Cab; chlorophyll a/b binding protein; leaf; shoot;	PubMed:16762033	1.125e-07
Lb1G06866	ACGT	ACGT sequence (from -155 to -152) required for etiolation-induced expression of erd1 (early responsive to dehydration) in Arabidopsis;	ACGT; etiolation; erd;	PubMed:12535340;	7.5e-08
Lb1G06866	ACGT	ACGT sequence (from -155 to -152) required for etiolation-induced expression of erd1 (early responsive to dehydration) in Arabidopsis;	ACGT; etiolation; erd;	PubMed:12535340;	7.5e-08
Lb1G06866	ACGT	ACGT sequence (from -155 to -152) required for etiolation-induced expression of erd1 (early responsive to dehydration) in Arabidopsis;	ACGT; etiolation; erd;	PubMed:12535340;	7.5e-08
Lb1G07934	ACGTCA	hexamer motif found in promoter of wheat (T.a.) histone genes H3 and H4; CaMV35S; NOS; Binding with HBP-1A and HBP-1B; Binding site of wheat (T.a.) nuclear protein HBP-1 (histone DNA binding protein-1); HBP-1 has a leucine zipper motif; "hexamer motif" in type 1 element may play important roles in regulation of replication- dependent but not of replication-independent expression of the wheat hist…	hexamer; HBP-1A; HBP-1B; histone H3; CaMV; 35S; NOS; HBP-1; Leucine zipper motif; meristem; OBF1; bZIP; lip19; LIP19;	PubMed:16051676	7.5e-13
Lb1G07934	ACACNNG	A novel class of bZIP transcription factors, DPBF-1 and 2 (Dc3 promoter-binding factor-1 and 2) binding core sequence; Found in the carrot (D.c.) Dc3 gene promoter; Dc3 expression is normally embryo-specific, and also can be induced by ABA; The Arabidopsis abscisic acid response gene ABI5 encodes a bZIP transcription factor; abi5 mutant have a pleiotropic defects in ABA response; ABI5 regulates a…	Dc3; lea class gene; embryo; ABA; DPBF-1, DPBF-2; bZIP; GIA1; ABI5; seed;	PubMed:10929936;	3e-10
Lb1G07934	ACGT	ACGT sequence (from -155 to -152) required for etiolation-induced expression of erd1 (early responsive to dehydration) in Arabidopsis;	ACGT; etiolation; erd;	PubMed:12535340;	7.5e-08
Lb2G08767	NGATT	ARR1-binding element found in Arabidopsis; ARR1 is a response regulator; N=G/A/C/T; AGATT is found in the promoter of rice non-symbiotic haemoglobin-2 (NSHB) gene (Ross et al., 2004);	ARR1; Response regulator;	PubMed:15258171	2.14375e-07
Lb2G09277	YACT	Tetranucleotide (CACT) is a key component of Mem1 (mesophyll expression module 1) found in the cis-regulatory element in the distal region of the phosphoenolpyruvate carboxylase (ppcA1) of the C4 dicot F. trinervia; Y=T/C;	mesohpyll; CACT;	PubMed:15100398	2.625e-07
Lb2G09277	TGACY	W box found in the promoter region of a transcriptional repressor ERF3 gene in tobacco; May be involved in activation of ERF3 gene by wounding;(Nishiuchi et al., 2004) Y=C/T; See S000142, S000390, S000442, S000447;	W box; ERF3; wounding;	PubMed:15509567	5.25e-10
Lb2G09277	TGAC	A core of TGAC-containing W-box of, e.g., Amy32b promoter; Binding site of rice WRKY71, a transcriptional repressor of the gibberellin signaling pathway; Parsley WRKY proteins bind specifically to TGAC-containing W box elements within the Pathogenesis-Related Class10 (PR-10) genes (Eulgem et al., 1999); See S000390 (TTGAC), S000442 (TGACT);	WRKY; GA; MYB; W box; TGAC; PR proteins;	PubMed:10785665	8.75e-08
Lb2G09277	TGACT	SUSIBA2 bind to W-box element in barley iso1 (encoding isoamylase1) promoter;	sugar; SURE; patatin; WRKY; isoamylase; SUSIBA2;	PubMed:12953112;	3.0625e-10
Lb2G09277	GTGA	GTGA motif found in the promoter of the tobacco (N.t.) late pollen gene g10 which shows homology to pectate lyase and is the putative homologue of the tomato gene lat56; Located between -96 and -93; See S000280;	g10; pollen; pectate lyase;	PubMed:11414616;	7e-08
Lb2G10288	GATA	GATA box; GATA motif in CaMV 35S promoter; Binding with ASF-2; Three GATA box repeats were found in the promoter of Petunia (P.h.) chlorophyll a/b binding protein, Cab22 gene; Required for high level, light regulated, and tissue specific expression; Conserved in the promoter of all LHCII type I Cab genes;	ASF-2; GATA box; Cab; chlorophyll a/b binding protein; leaf; shoot;	PubMed:16762033	1.44e-07
Lb2G10288	TATCCAC	TATCCAC box is a part of the conserved cis-acting response complex (GARC) that most often contain three sequence motifs, the TAACAAA box (see S000181), or GA-responsive element (GARE); the pyrimidine box, CCTTTT (see S000259); and the TATCCAC box, which are necessary for a full GA response;	gibberellin; GA; GARC;	PubMed:15611149	2.304e-15
Lb2G10288	TATCCA	TATCCA element found in alpha-amylase promoters of rice (O.s.) at positions ca.90 to 150bp upstream of the transcription start sites; Binding sites of OsMYBS1, OsMYBS2 and OsMYBS3 which mediate sugar and hormone regulation of alpha-amylase gene expression; See also S000021 (AMYBOX2); S000256 (TATCCAY motif);	alpha-amylase; MYB proteins; gibberellin; GA; sugar starvation;	PubMed:16905658	1.152e-12
Lb2G10288	TATCCAY	TATCCAY motif found in rice (O.s.) RAmy3D alpha-amylase gene promoter; Y=T/C; a GATA motif as its antisense sequence; TATCCAY motif and G motif (see S000130) are responsible for sugar repression (Toyofuku et al. 1998);	GATA; amylase; sugar; repression;	PubMed:16762033	5.76e-15
Lb2G10317	YACT	Tetranucleotide (CACT) is a key component of Mem1 (mesophyll expression module 1) found in the cis-regulatory element in the distal region of the phosphoenolpyruvate carboxylase (ppcA1) of the C4 dicot F. trinervia; Y=T/C;	mesohpyll; CACT;	PubMed:15100398	5.0625e-07
Lb2G10317	RTTTTTR	SEF4 binding site; Soybean (G.m.) consensus sequence found in 5'upstream region (-199) of beta-conglycinin (7S globulin) gene (Gmg17.1); "Binding with SEF4 (soybean embryo factor 4)"; R=A/G;	soybean; seed; storage protein; 7S; globulin; beta-conglycinin; SEF;	PubMed:1893110;	3.32151e-14
Lb2G10317	YACT	Tetranucleotide (CACT) is a key component of Mem1 (mesophyll expression module 1) found in the cis-regulatory element in the distal region of the phosphoenolpyruvate carboxylase (ppcA1) of the C4 dicot F. trinervia; Y=T/C;	mesohpyll; CACT;	PubMed:15100398	5.0625e-07
Lb2G10317	RTTTTTR	SEF4 binding site; Soybean (G.m.) consensus sequence found in 5'upstream region (-199) of beta-conglycinin (7S globulin) gene (Gmg17.1); "Binding with SEF4 (soybean embryo factor 4)"; R=A/G;	soybean; seed; storage protein; 7S; globulin; beta-conglycinin; SEF;	PubMed:1893110;	3.32151e-14
Lb2G10317	YACT	Tetranucleotide (CACT) is a key component of Mem1 (mesophyll expression module 1) found in the cis-regulatory element in the distal region of the phosphoenolpyruvate carboxylase (ppcA1) of the C4 dicot F. trinervia; Y=T/C;	mesohpyll; CACT;	PubMed:15100398	5.0625e-07
Lb2G10317	RTTTTTR	SEF4 binding site; Soybean (G.m.) consensus sequence found in 5'upstream region (-199) of beta-conglycinin (7S globulin) gene (Gmg17.1); "Binding with SEF4 (soybean embryo factor 4)"; R=A/G;	soybean; seed; storage protein; 7S; globulin; beta-conglycinin; SEF;	PubMed:1893110;	3.32151e-14
Lb2G10774	GATA	GATA box; GATA motif in CaMV 35S promoter; Binding with ASF-2; Three GATA box repeats were found in the promoter of Petunia (P.h.) chlorophyll a/b binding protein, Cab22 gene; Required for high level, light regulated, and tissue specific expression; Conserved in the promoter of all LHCII type I Cab genes;	ASF-2; GATA box; Cab; chlorophyll a/b binding protein; leaf; shoot;	PubMed:16762033	1.68e-07
Lb2G10774	CNGTTR	Binding site for all animal MYB and at least two plant MYB proteins ATMYB1 and ATMYB2, both isolated from Arabidopsis; ATMYB2 is involved in regulation of genes that are responsive to water stress in Arabidopsis; A petunia MYB protein (MYB.Ph3) is involved in regulation of flavonoid biosynthesis (Solano et al. EMBO J 14:1773 (1995)); See S000355;	MYB; myb; dehydration; water; stress; flavonoid biosynthesis; leaf; shoot;	PubMed:7737128;	3.03187e-10
Lb2G10777	NGATT	ARR1-binding element found in Arabidopsis; ARR1 is a response regulator; N=G/A/C/T; AGATT is found in the promoter of rice non-symbiotic haemoglobin-2 (NSHB) gene (Ross et al., 2004);	ARR1; Response regulator;	PubMed:15258171	2.45e-07
Lb2G10822	CCGAAA	LTRE-1 (low-temperature-responsive element) in barley (H.v.) blt4.9 gene promoter; A new LTRE; A previously known LTRE is CCGAC;	low temperature; LTRE;	PubMed:9747801;	2.16e-13
Lb2G10822	WTTSSCSS	E2F consensus sequence of all different E2F-DP-binding motifs that were experimentally verified in plants (Vandepoele et al., 2005); See also S000417, S000397, S000396, S000367, S000366; W=A/T; S=C/G;	E2F	PubMed:16126853	2.36196e-16
Lb2G10822	CCGAAA	LTRE-1 (low-temperature-responsive element) in barley (H.v.) blt4.9 gene promoter; A new LTRE; A previously known LTRE is CCGAC;	low temperature; LTRE;	PubMed:9747801;	2.16e-13
Lb2G10822	WTTSSCSS	E2F consensus sequence of all different E2F-DP-binding motifs that were experimentally verified in plants (Vandepoele et al., 2005); See also S000417, S000397, S000396, S000367, S000366; W=A/T; S=C/G;	E2F	PubMed:16126853	2.36196e-16
Lb2G10824	CCTTTT	Pyrimidine box found in rice (O.s.) alpha-amylase (RAmy1A) gene; Gibberellin-respons cis-element of GARE and pyrimidine box are partially involved in sugar repression; Found in the promoter of barley alpha-amylase (Amy2/32b) gene which is induced in the aleurone layers in response to GA; BPBF protein binds specifically to this site; See S000265;	alpha-amylase; sugar repression; GARE; pyrimidine box; feed-back metabolic repression; embryo; seed; Dof; BPBF; pbf;	PubMed:12226491;	1.64711e-11
Lb2G10824	TTATTT	TATA box; TATA box found in the 5'upstream region of pea (Pisum sativum) glutamine synthetase gene; a functional TATA element by in vivo analysis;	TATA; glutamine; synthetase;	PubMed:7630938; GenBank: U22971;	1.00657e-11
Lb2G10838	CAACA	Binding consensus sequence of Arabidopsis (A.t.) transcription factor, RAV1; RAV1 specifically binds to DNA with bipartite sequence motifs of RAV1-A (CAACA) and RAV1-B (CACCTG); RAV1 protein contain AP2-like and B3-like domains; The AP2-like and B3-like domains recognize the CAACA and CACCTG motifs, respectively; The expression level of RAV1 were relatively high in rosette leaves and roots; See S…	RAV1; AP2; VP1; B3; root; leaf; shoot;	PubMed:9862967;	1.372e-09
Lb2G11615	TATTTAA	Binding site for OsTBP2, found in the promoter of rice pal gene encoding phenylalanine ammonia-lyase; OsTFIIB stimulated the DNA binding and bending activities of OsTBP2 and synergistically enhanced OsTBP2-mediated transcription from the pal promoter;	TBP; TFIIB; pal; DNA binding and bending;	PubMed:11971135;	4.68945e-15
Lb2G12083	CCWACC	Core of consensus maize P (myb homolog) binding site; W=A/T; 6 bp core; Maize P gene specifies red pigmentation of kernel pericarp, cob, and other floral organs; P binds to A1 gene, but not Bz1 gene; Maize C1 (myb homolog) activates both A1 and Bz1 genes (Grotewold et al. 1994); W=A/T;	P; P gene: P-gene; MYB; myb; seed;	PubMed:8313474;	3.159e-12
Lb2G12083	GTAC	GTAC is the core of a CuRE (copper-response element) found in Cyc6 and Cpx1 genes in Chlamydomonas; Also involved in oxygen-response of these genes; For CuRE, see Quin and Merchant, 1995;	copper; oxygen; hypoxic;	PubMed:16352720	6.3e-08
Lb2G12085	CCGAC	Core of low temperature responsive element (LTRE) of cor15a gene in Arabidopsis (A.t.); A portion of repeat-C (C-repeat), TGGCCGAC, which is repeated twice in cor15a promoter (Baker et al., 1994); ABA responsiveness; Involved in cold induction of BN115 gene from winter Brassica napus; LTRE; See S000157, S000152; Light signaling mediated by phytochrome is necessary for cold- or drought- induced ge…	low temperature; cold; LTRE; drought; ABA; cor15a; BN115; leaf; shoot; phytochrome;	PubMed:12148528;	3.82813e-10
Lb2G12624	AACGG	Myb core in the 18 bp sequence which is able to activate reporter gene without leading to M-phase-specific expression, found in the promoter of Arabidopsis thaliana cyclin B1:1 gene; the 18 bp sequence share homology with a sequence found in the N. sylvestris cyclin B1 promoter (Trehin et al., 1999; see S000283):	Cyc; M phase; Myb;	PubMed:12139003	3.51562e-10
Lb2G12624	AACGG	Myb core in the 18 bp sequence which is able to activate reporter gene without leading to M-phase-specific expression, found in the promoter of Arabidopsis thaliana cyclin B1:1 gene; the 18 bp sequence share homology with a sequence found in the N. sylvestris cyclin B1 promoter (Trehin et al., 1999; see S000283):	Cyc; M phase; Myb;	PubMed:12139003	3.51562e-10
Lb2G12624	AACGG	Myb core in the 18 bp sequence which is able to activate reporter gene without leading to M-phase-specific expression, found in the promoter of Arabidopsis thaliana cyclin B1:1 gene; the 18 bp sequence share homology with a sequence found in the N. sylvestris cyclin B1 promoter (Trehin et al., 1999; see S000283):	Cyc; M phase; Myb;	PubMed:12139003	3.51562e-10
Lb2G12848	CAAT	CAAT promoter consensus sequence found in legA gene of pea;	CAAT; legA; seed;	PubMed:2710102;	6.75e-08
Lb2G12848	CAAT	CAAT promoter consensus sequence found in legA gene of pea;	CAAT; legA; seed;	PubMed:2710102;	6.75e-08
Lb2G12848	CAAT	CAAT promoter consensus sequence found in legA gene of pea;	CAAT; legA; seed;	PubMed:2710102;	6.75e-08
Lb2G13003	AGCAGC	One of 16 motifs found in silico in promoters of 13 anaerobic genes involved in the fermentative pathway (anaerobic set 1)(Mohanty et al., 2005); Arbitrary named ANAERO2CONSENSUS by the PLACEdb curator; See also S000477, S000479, S000480, S000481;	anaerobic;	PubMed:16027132	2e-13
Lb2G13451	CAACTC	CAREs (CAACTC regulatory elements) found in the promoter region of a cystein proteinase (REP-1) gene in rice;	aleurone; GARE; gibberellin; seed;	PubMed:12787245;	1.26563e-12
Lb2G13457	TTGAC	W-box found in promoter of Arabidopsis thaliana (A.t.) NPR1 gene; Located between +70 and +79 in tandem; They were recognized specifically by salicylic acid (SA)-induced WRKY DNA binding proteins; See S000142 (SQ=TTGACC); See S000310 (SQ=TTTGACY); A cluster of WRKY binding sites act as negative regulatory elements for the inducible expression of AtWRKY18 (Chena and Chen, 2002); See also S000142;	NPR1; WRKY; WRKY18; disease resistance; SA; W box;	PubMed:11101835	2.7e-10
Lb2G13457	TAACTG	Binding site for ATMYB2, an Arabidopsis MYB homolog; ATMYB2 binds oligonucleotides that contained a consensus MYB recognition sequence (TAACTG), such as is in the SV40 enhancer and the maize bronze-1 promoter (Urao et al., Plant Cell 5:1529 (1993)); ATMYB2 is involved in regulation of genes that are responsive to water stress in Arabidopsis; See S000355;	MYB; myb; SV40; enhancer; bronze; bronze-1; leaf; shoot;	PubMed:8312738; GenBank: D14712;	8.1e-13
Lb2G13457	YAACKG	MYB recognition site found in the promoters of the dehydration-responsive gene rd22 and many other genes in Arabidopsis; Y=C/T; K=G/T; See S000177 (MYB2), S000175 (MYBATRD22);	MYB; rd22BP1; ABA; leaf; seed; stress;	PubMed:12509522;	2.475e-12
Lb2G13457	TGAC	A core of TGAC-containing W-box of, e.g., Amy32b promoter; Binding site of rice WRKY71, a transcriptional repressor of the gibberellin signaling pathway; Parsley WRKY proteins bind specifically to TGAC-containing W box elements within the Pathogenesis-Related Class10 (PR-10) genes (Eulgem et al., 1999); See S000390 (TTGAC), S000442 (TGACT);	WRKY; GA; MYB; W box; TGAC; PR proteins;	PubMed:10785665	9e-08
Lb2G13927	CATGCAY	RY repeat (CATGCAY) or legumin box found in seed-storage protein genes in legume such as soybean (G.m.);	RY repeat; legumin box; seed; storage protein;	PubMed:8111031;	3.51563e-15
Lb2G13927	CATGCA	RY repeat found in RY/G box (the complex containing the two RY repeats and the G-box) of napA gene in Brassica napus (B.n.); Found between -78 and -50; Required for seed specific expression; See S000262, S000263; dist B ABRE mediated transactivation by ABI3 adn ABI3-dependent response to ABA; a tetramer of the composite RY/G complex mediated only ABA-independent transactivation by ABI3; B2 domain…	RY repeat; RY/G box; seed; napA; napin;	PubMed:11029704;	7.03125e-13
Lb2G13927	CATGCAT	RY repeat motif (CATGCAT); Present in the 5' region of the soybean (G.m.) glycinin gene (Gy2);	glycinin; CATGCAT; Gy2; seed;	PubMed:16668640	1.75781e-15
Lb2G13927	NGATT	ARR1-binding element found in Arabidopsis; ARR1 is a response regulator; N=G/A/C/T; AGATT is found in the promoter of rice non-symbiotic haemoglobin-2 (NSHB) gene (Ross et al., 2004);	ARR1; Response regulator;	PubMed:15258171	9.375e-08
Lb2G14060	TATTAAT	TATA box; TATA box found in the 5'upstream region of sweet potato sporamin A gene;	TATA; sporamin;		1.28679e-14
Lb2G14060	AATCCAA	rbcS general consensus sequence; AATCCAA or AATCCAAC;	rbcS; G box; I box; leaf; shoot;	PubMed:2347304;	6.56523e-15
Lb2G14062	YACT	Tetranucleotide (CACT) is a key component of Mem1 (mesophyll expression module 1) found in the cis-regulatory element in the distal region of the phosphoenolpyruvate carboxylase (ppcA1) of the C4 dicot F. trinervia; Y=T/C;	mesohpyll; CACT;	PubMed:15100398	3.25e-07
Lb2G14062	RTTTTTR	SEF4 binding site; Soybean (G.m.) consensus sequence found in 5'upstream region (-199) of beta-conglycinin (7S globulin) gene (Gmg17.1); "Binding with SEF4 (soybean embryo factor 4)"; R=A/G;	soybean; seed; storage protein; 7S; globulin; beta-conglycinin; SEF;	PubMed:1893110;	3.2768e-14
Lb2G14236	WAACCA	MYB recognition site found in the promoters of the dehydration-responsive gene rd22 and many other genes in Arabidopsis; W=A/T;	MYB; rd22BP1; ABA; leaf; seed; stress;	PubMed:12509522;	7.776e-12
Lb2G14236	AACCAA	REalpha found in Lemna gibba Lhcb21 gene promoter; Located at -134 to -129; Binding site of proteins of whole-cell extracts; The DNA binding activity is high in etiolated plants but much lower in green plants; Required for phytochrome regulation; See S000363;	REalpha; Lhcb21; phytochrome; REbeta;	PubMed:8597658;	5.832e-12
Lb2G14236	CAAT	CAAT promoter consensus sequence found in legA gene of pea;	CAAT; legA; seed;	PubMed:2710102;	2.16e-07
Lb2G14236	CCAAT	Common sequence found in the 5'-non-coding regions of eukaryotic genes; "CCAAT box" found in the promoter of heat shock protein genes; Located immediately upstream from the most distal HSE of the promoter; "CCAAT box" act cooperatively with HSEs to increase the hs promoter activity;	HSE (Heat shock element); CCAAT box;	PubMed:17138697	3.24e-10
Lb2G14236	AATAAT	Plant polyA signal; Consensus sequence for plant polyadenylation signal;	poly A; polyadenylation;	PubMed:3697078;	1.0368e-11
Lb2G14236	WAACCA	MYB recognition site found in the promoters of the dehydration-responsive gene rd22 and many other genes in Arabidopsis; W=A/T;	MYB; rd22BP1; ABA; leaf; seed; stress;	PubMed:12509522;	7.776e-12
Lb2G14236	AACCAA	REalpha found in Lemna gibba Lhcb21 gene promoter; Located at -134 to -129; Binding site of proteins of whole-cell extracts; The DNA binding activity is high in etiolated plants but much lower in green plants; Required for phytochrome regulation; See S000363;	REalpha; Lhcb21; phytochrome; REbeta;	PubMed:8597658;	5.832e-12
Lb2G14236	CAAT	CAAT promoter consensus sequence found in legA gene of pea;	CAAT; legA; seed;	PubMed:2710102;	2.16e-07
Lb2G14236	CCAAT	Common sequence found in the 5'-non-coding regions of eukaryotic genes; "CCAAT box" found in the promoter of heat shock protein genes; Located immediately upstream from the most distal HSE of the promoter; "CCAAT box" act cooperatively with HSEs to increase the hs promoter activity;	HSE (Heat shock element); CCAAT box;	PubMed:17138697	3.24e-10
Lb2G14236	AATAAT	Plant polyA signal; Consensus sequence for plant polyadenylation signal;	poly A; polyadenylation;	PubMed:3697078;	1.0368e-11
Lb2G15426	YTCANTYY	Inr (initiator) elements found in the tobacco psaDb gene promoter without TATA boxes; Light-responsive transcription of psaDb depends on Inr, but not TATA box;	initiater; light-responsive transcription; TATA-less promoter; psaDb; Inr element;	PubMed:12060222 ;	3.2805e-14
Lb2G15426	YTCANTYY	Inr (initiator) elements found in the tobacco psaDb gene promoter without TATA boxes; Light-responsive transcription of psaDb depends on Inr, but not TATA box;	initiater; light-responsive transcription; TATA-less promoter; psaDb; Inr element;	PubMed:12060222 ;	3.2805e-14
Lb2G15426	YTCANTYY	Inr (initiator) elements found in the tobacco psaDb gene promoter without TATA boxes; Light-responsive transcription of psaDb depends on Inr, but not TATA box;	initiater; light-responsive transcription; TATA-less promoter; psaDb; Inr element;	PubMed:12060222 ;	3.2805e-14
Lb2G15435	YACT	Tetranucleotide (CACT) is a key component of Mem1 (mesophyll expression module 1) found in the cis-regulatory element in the distal region of the phosphoenolpyruvate carboxylase (ppcA1) of the C4 dicot F. trinervia; Y=T/C;	mesohpyll; CACT;	PubMed:15100398	6.0025e-07
Lb2G15451	CAACTC	CAREs (CAACTC regulatory elements) found in the promoter region of a cystein proteinase (REP-1) gene in rice;	aleurone; GARE; gibberellin; seed;	PubMed:12787245;	1.64025e-12
Lb2G15451	AAAG	Core site required for binding of Dof proteins in maize (Z.m.); Dof proteins are DNA binding proteins, with presumably only one zinc finger, and are unique to plants; Four cDNAs encoding Dof proteins, Dof1, Dof2, Dof3 and PBF, have been isolated from maize; PBF is an endosperm specific Dof protein that binds to prolamin box; Maize Dof1 enhances transcription from the promoters of both cytosolic o…	Dof; C4PEPC; CyPPDK; PEPC; C4; leaf; shoot;	PubMed:10758479;	2.73375e-07
Lb3G15655	YTCANTYY	Inr (initiator) elements found in the tobacco psaDb gene promoter without TATA boxes; Light-responsive transcription of psaDb depends on Inr, but not TATA box;	initiater; light-responsive transcription; TATA-less promoter; psaDb; Inr element;	PubMed:12060222 ;	9.45e-14
Lb3G16063	YACT	Tetranucleotide (CACT) is a key component of Mem1 (mesophyll expression module 1) found in the cis-regulatory element in the distal region of the phosphoenolpyruvate carboxylase (ppcA1) of the C4 dicot F. trinervia; Y=T/C;	mesohpyll; CACT;	PubMed:15100398	2.625e-07
Lb3G16063	GTAC	GTAC is the core of a CuRE (copper-response element) found in Cyc6 and Cpx1 genes in Chlamydomonas; Also involved in oxygen-response of these genes; For CuRE, see Quin and Merchant, 1995;	copper; oxygen; hypoxic;	PubMed:16352720	2.625e-08
Lb3G16074	AGAAA	One of two co-dependent regulatory elements responsible for pollen specific activation of tomato (L.e.) lat52 gene; Found at -72 to -68 region; See S000246 (POLLEN2LELAT52); AGAAA and TCCACCATA (S000246) are required for pollen specific expression; Also found in the promoter of tomato endo-beta-mannanase gene (LeMAN5) gene (Filichkin et al. 2004);	pollen; lat52; endo-beta-mannnanase; MAN;	PubMed:14976239	1.23019e-09
Lb3G16074	AAAG	Core site required for binding of Dof proteins in maize (Z.m.); Dof proteins are DNA binding proteins, with presumably only one zinc finger, and are unique to plants; Four cDNAs encoding Dof proteins, Dof1, Dof2, Dof3 and PBF, have been isolated from maize; PBF is an endosperm specific Dof protein that binds to prolamin box; Maize Dof1 enhances transcription from the promoters of both cytosolic o…	Dof; C4PEPC; CyPPDK; PEPC; C4; leaf; shoot;	PubMed:10758479;	2.73375e-07
Lb3G16074	WAACCA	MYB recognition site found in the promoters of the dehydration-responsive gene rd22 and many other genes in Arabidopsis; W=A/T;	MYB; rd22BP1; ABA; leaf; seed; stress;	PubMed:12509522;	7.40391e-12
Lb3G16147	CGACG	CGACG element found in the GC-rich regions of the rice (O.s.) Amy3D and Amy3E amylase genes, but not in Amy3E gene; May function as a coupling element for the G box element;	amylase;	PubMed:9484474;	1.8225e-10
Lb3G16147	CTCTT	One of the consensus sequence motifs of organ-specific elements (OSE) characteristic of the promoters activated in infected cells of root nodules; See also S000467;	leghemoglobin; Lb29; root; nodule; arbuscule;	PubMed:15668224	6.32812e-10
Lb3G16195	TGACY	W box found in the promoter region of a transcriptional repressor ERF3 gene in tobacco; May be involved in activation of ERF3 gene by wounding;(Nishiuchi et al., 2004) Y=C/T; See S000142, S000390, S000442, S000447;	W box; ERF3; wounding;	PubMed:15509567	4.725e-10
Lb3G16195	TTGAC	W-box found in promoter of Arabidopsis thaliana (A.t.) NPR1 gene; Located between +70 and +79 in tandem; They were recognized specifically by salicylic acid (SA)-induced WRKY DNA binding proteins; See S000142 (SQ=TTGACC); See S000310 (SQ=TTTGACY); A cluster of WRKY binding sites act as negative regulatory elements for the inducible expression of AtWRKY18 (Chena and Chen, 2002); See also S000142;	NPR1; WRKY; WRKY18; disease resistance; SA; W box;	PubMed:11101835	1.96875e-10
Lb3G16195	TGAC	A core of TGAC-containing W-box of, e.g., Amy32b promoter; Binding site of rice WRKY71, a transcriptional repressor of the gibberellin signaling pathway; Parsley WRKY proteins bind specifically to TGAC-containing W box elements within the Pathogenesis-Related Class10 (PR-10) genes (Eulgem et al., 1999); See S000390 (TTGAC), S000442 (TGACT);	WRKY; GA; MYB; W box; TGAC; PR proteins;	PubMed:10785665	7.875e-08
Lb3G16195	TTGACC	ElRE (Elicitor Responsive Element) core of parsley (P.c.) PR1 genes; consensus sequence of elements W1 and W2 of parsley PR1-1 and PR1-2 promoters; Box W1 and W2 are the binding site of WRKY1 and WRKY2, respectively; ERE; "WA box"; One of the W boxes found in the Parsley (P.c.) WRKY1 gene promoter; Required for elicitor responsiveness; See S000310; "WC box" WB box (S000310) and WC box constitute …	Elicitor; PR1; ElRE; ELRE; ERE; W box; WRKY1; palindrome; salicylic acid; TMV;	PubMed:14976236	6.89063e-13
Lb3G16195	TGACT	SUSIBA2 bind to W-box element in barley iso1 (encoding isoamylase1) promoter;	sugar; SURE; patatin; WRKY; isoamylase; SUSIBA2;	PubMed:12953112;	1.96875e-10
Lb3G16195	CTGACY	W box identified in the region between -125 and -69 of a tobacco class I basic chitinase gene CHN48; NtWRKY1, NtWRKY2 and NtWRKY4 bound to W box; NtWRKYs possibly involved in elicitor-respsonsive transcription of defense genes in tobacco; Y=C/T; see also S000442 (TGACT) and S000447 (TGAC);	W-box; W box; WRKY; elicitor;	PubMed:15358520	1.65375e-12
Lb3G16283	AATAAT	Plant polyA signal; Consensus sequence for plant polyadenylation signal;	poly A; polyadenylation;	PubMed:3697078;	4.802e-12
Lb3G16283	TGAC	A core of TGAC-containing W-box of, e.g., Amy32b promoter; Binding site of rice WRKY71, a transcriptional repressor of the gibberellin signaling pathway; Parsley WRKY proteins bind specifically to TGAC-containing W box elements within the Pathogenesis-Related Class10 (PR-10) genes (Eulgem et al., 1999); See S000390 (TTGAC), S000442 (TGACT);	WRKY; GA; MYB; W box; TGAC; PR proteins;	PubMed:10785665	2.1e-08
Lb3G16283	AAAG	Core site required for binding of Dof proteins in maize (Z.m.); Dof proteins are DNA binding proteins, with presumably only one zinc finger, and are unique to plants; Four cDNAs encoding Dof proteins, Dof1, Dof2, Dof3 and PBF, have been isolated from maize; PBF is an endosperm specific Dof protein that binds to prolamin box; Maize Dof1 enhances transcription from the promoters of both cytosolic o…	Dof; C4PEPC; CyPPDK; PEPC; C4; leaf; shoot;	PubMed:10758479;	1.029e-06
Lb3G16283	AATAAT	Plant polyA signal; Consensus sequence for plant polyadenylation signal;	poly A; polyadenylation;	PubMed:3697078;	4.802e-12
Lb3G16283	TGAC	A core of TGAC-containing W-box of, e.g., Amy32b promoter; Binding site of rice WRKY71, a transcriptional repressor of the gibberellin signaling pathway; Parsley WRKY proteins bind specifically to TGAC-containing W box elements within the Pathogenesis-Related Class10 (PR-10) genes (Eulgem et al., 1999); See S000390 (TTGAC), S000442 (TGACT);	WRKY; GA; MYB; W box; TGAC; PR proteins;	PubMed:10785665	2.1e-08
Lb3G16283	AAAG	Core site required for binding of Dof proteins in maize (Z.m.); Dof proteins are DNA binding proteins, with presumably only one zinc finger, and are unique to plants; Four cDNAs encoding Dof proteins, Dof1, Dof2, Dof3 and PBF, have been isolated from maize; PBF is an endosperm specific Dof protein that binds to prolamin box; Maize Dof1 enhances transcription from the promoters of both cytosolic o…	Dof; C4PEPC; CyPPDK; PEPC; C4; leaf; shoot;	PubMed:10758479;	1.029e-06
Lb3G16632	CAAT	CAAT promoter consensus sequence found in legA gene of pea;	CAAT; legA; seed;	PubMed:2710102;	1.8e-07
Lb3G16632	YACT	Tetranucleotide (CACT) is a key component of Mem1 (mesophyll expression module 1) found in the cis-regulatory element in the distal region of the phosphoenolpyruvate carboxylase (ppcA1) of the C4 dicot F. trinervia; Y=T/C;	mesohpyll; CACT;	PubMed:15100398	4.2e-07
Lb3G16632	GTAC	GTAC is the core of a CuRE (copper-response element) found in Cyc6 and Cpx1 genes in Chlamydomonas; Also involved in oxygen-response of these genes; For CuRE, see Quin and Merchant, 1995;	copper; oxygen; hypoxic;	PubMed:16352720	3e-08
Lb3G16632	CANNTG	MYC recognition site found in the promoters of the dehydration-responsive gene rd22 and many other genes in Arabidopsis; Binding site of ATMYC2 (previously known as rd22BP1); see S000144 (E-box; CANNTG), S000174 (MYCATRD22); N=A/T/G/C; MYC recognition sequence in CBF3 promoter; Binding site of ICE1 (inducer of CBF expression 1) that regulates the transcription of CBF/DREB1 genes in the cold in Ar…	MYC; rd22BP1; ABA; leaf; seed; stress; CBF3; cold; CBF/DREB1; ICE1; RRE;	PubMed:17015446	3e-08
Lb3G16632	CAAT	CAAT promoter consensus sequence found in legA gene of pea;	CAAT; legA; seed;	PubMed:2710102;	1.8e-07
Lb3G16632	YACT	Tetranucleotide (CACT) is a key component of Mem1 (mesophyll expression module 1) found in the cis-regulatory element in the distal region of the phosphoenolpyruvate carboxylase (ppcA1) of the C4 dicot F. trinervia; Y=T/C;	mesohpyll; CACT;	PubMed:15100398	4.2e-07
Lb3G16632	GTAC	GTAC is the core of a CuRE (copper-response element) found in Cyc6 and Cpx1 genes in Chlamydomonas; Also involved in oxygen-response of these genes; For CuRE, see Quin and Merchant, 1995;	copper; oxygen; hypoxic;	PubMed:16352720	3e-08
Lb3G16632	CANNTG	MYC recognition site found in the promoters of the dehydration-responsive gene rd22 and many other genes in Arabidopsis; Binding site of ATMYC2 (previously known as rd22BP1); see S000144 (E-box; CANNTG), S000174 (MYCATRD22); N=A/T/G/C; MYC recognition sequence in CBF3 promoter; Binding site of ICE1 (inducer of CBF expression 1) that regulates the transcription of CBF/DREB1 genes in the cold in Ar…	MYC; rd22BP1; ABA; leaf; seed; stress; CBF3; cold; CBF/DREB1; ICE1; RRE;	PubMed:17015446	3e-08
Lb3G16632	CAAT	CAAT promoter consensus sequence found in legA gene of pea;	CAAT; legA; seed;	PubMed:2710102;	1.8e-07
Lb3G16632	YACT	Tetranucleotide (CACT) is a key component of Mem1 (mesophyll expression module 1) found in the cis-regulatory element in the distal region of the phosphoenolpyruvate carboxylase (ppcA1) of the C4 dicot F. trinervia; Y=T/C;	mesohpyll; CACT;	PubMed:15100398	4.2e-07
Lb3G16632	GTAC	GTAC is the core of a CuRE (copper-response element) found in Cyc6 and Cpx1 genes in Chlamydomonas; Also involved in oxygen-response of these genes; For CuRE, see Quin and Merchant, 1995;	copper; oxygen; hypoxic;	PubMed:16352720	3e-08
Lb3G16632	CANNTG	MYC recognition site found in the promoters of the dehydration-responsive gene rd22 and many other genes in Arabidopsis; Binding site of ATMYC2 (previously known as rd22BP1); see S000144 (E-box; CANNTG), S000174 (MYCATRD22); N=A/T/G/C; MYC recognition sequence in CBF3 promoter; Binding site of ICE1 (inducer of CBF expression 1) that regulates the transcription of CBF/DREB1 genes in the cold in Ar…	MYC; rd22BP1; ABA; leaf; seed; stress; CBF3; cold; CBF/DREB1; ICE1; RRE;	PubMed:17015446	3e-08
Lb3G16632	CAAT	CAAT promoter consensus sequence found in legA gene of pea;	CAAT; legA; seed;	PubMed:2710102;	1.8e-07
Lb3G16632	YACT	Tetranucleotide (CACT) is a key component of Mem1 (mesophyll expression module 1) found in the cis-regulatory element in the distal region of the phosphoenolpyruvate carboxylase (ppcA1) of the C4 dicot F. trinervia; Y=T/C;	mesohpyll; CACT;	PubMed:15100398	4.2e-07
Lb3G16632	GTAC	GTAC is the core of a CuRE (copper-response element) found in Cyc6 and Cpx1 genes in Chlamydomonas; Also involved in oxygen-response of these genes; For CuRE, see Quin and Merchant, 1995;	copper; oxygen; hypoxic;	PubMed:16352720	3e-08
Lb3G16632	CANNTG	MYC recognition site found in the promoters of the dehydration-responsive gene rd22 and many other genes in Arabidopsis; Binding site of ATMYC2 (previously known as rd22BP1); see S000144 (E-box; CANNTG), S000174 (MYCATRD22); N=A/T/G/C; MYC recognition sequence in CBF3 promoter; Binding site of ICE1 (inducer of CBF expression 1) that regulates the transcription of CBF/DREB1 genes in the cold in Ar…	MYC; rd22BP1; ABA; leaf; seed; stress; CBF3; cold; CBF/DREB1; ICE1; RRE;	PubMed:17015446	3e-08
Lb3G17261	GAGAC	Core of sulfur-responsive element (SURE) found in the promoter of SULTR1;1 high-affinity sulfate transporter gene in Arabidopsis; SURE contains auxin response factor (ARF) binding sequence (GAGACA)(see S000270 ARF:TGTCTC; its complementary seq is GAGACA), and this core sequence is a part of it; this core seq is involved in -S response; Beware of other SURE (sucrose responsive element) !!;	sulfate uptake; sulfate transporter; ARF; -S; S;	PubMed:15842617	6.80625e-11
Lb3G18588	GATA	GATA box; GATA motif in CaMV 35S promoter; Binding with ASF-2; Three GATA box repeats were found in the promoter of Petunia (P.h.) chlorophyll a/b binding protein, Cab22 gene; Required for high level, light regulated, and tissue specific expression; Conserved in the promoter of all LHCII type I Cab genes;	ASF-2; GATA box; Cab; chlorophyll a/b binding protein; leaf; shoot;	PubMed:16762033	5.6e-08
Lb3G18588	CAACA	Binding consensus sequence of Arabidopsis (A.t.) transcription factor, RAV1; RAV1 specifically binds to DNA with bipartite sequence motifs of RAV1-A (CAACA) and RAV1-B (CACCTG); RAV1 protein contain AP2-like and B3-like domains; The AP2-like and B3-like domains recognize the CAACA and CACCTG motifs, respectively; The expression level of RAV1 were relatively high in rosette leaves and roots; See S…	RAV1; AP2; VP1; B3; root; leaf; shoot;	PubMed:9862967;	8e-10
Lb3G18588	YACT	Tetranucleotide (CACT) is a key component of Mem1 (mesophyll expression module 1) found in the cis-regulatory element in the distal region of the phosphoenolpyruvate carboxylase (ppcA1) of the C4 dicot F. trinervia; Y=T/C;	mesohpyll; CACT;	PubMed:15100398	4.2e-07
Lb3G18596	GATA	GATA box; GATA motif in CaMV 35S promoter; Binding with ASF-2; Three GATA box repeats were found in the promoter of Petunia (P.h.) chlorophyll a/b binding protein, Cab22 gene; Required for high level, light regulated, and tissue specific expression; Conserved in the promoter of all LHCII type I Cab genes;	ASF-2; GATA box; Cab; chlorophyll a/b binding protein; leaf; shoot;	PubMed:16762033	5.6e-08
Lb3G18596	YACT	Tetranucleotide (CACT) is a key component of Mem1 (mesophyll expression module 1) found in the cis-regulatory element in the distal region of the phosphoenolpyruvate carboxylase (ppcA1) of the C4 dicot F. trinervia; Y=T/C;	mesohpyll; CACT;	PubMed:15100398	4.2e-07
Lb3G18596	CAACA	Binding consensus sequence of Arabidopsis (A.t.) transcription factor, RAV1; RAV1 specifically binds to DNA with bipartite sequence motifs of RAV1-A (CAACA) and RAV1-B (CACCTG); RAV1 protein contain AP2-like and B3-like domains; The AP2-like and B3-like domains recognize the CAACA and CACCTG motifs, respectively; The expression level of RAV1 were relatively high in rosette leaves and roots; See S…	RAV1; AP2; VP1; B3; root; leaf; shoot;	PubMed:9862967;	8e-10
Lb3G18600	GTAC	GTAC is the core of a CuRE (copper-response element) found in Cyc6 and Cpx1 genes in Chlamydomonas; Also involved in oxygen-response of these genes; For CuRE, see Quin and Merchant, 1995;	copper; oxygen; hypoxic;	PubMed:16352720	3.6e-08
Lb3G18600	TGAC	A core of TGAC-containing W-box of, e.g., Amy32b promoter; Binding site of rice WRKY71, a transcriptional repressor of the gibberellin signaling pathway; Parsley WRKY proteins bind specifically to TGAC-containing W box elements within the Pathogenesis-Related Class10 (PR-10) genes (Eulgem et al., 1999); See S000390 (TTGAC), S000442 (TGACT);	WRKY; GA; MYB; W box; TGAC; PR proteins;	PubMed:10785665	3.6e-08
Lb3G18603	TGTCA	Binding site of OsBIHD1, a rice BELL homeodomain transcription factor;	HD; homeodomain;	PubMed:16163610	2.94e-10
Lb3G18603	NGATT	ARR1-binding element found in Arabidopsis; ARR1 is a response regulator; N=G/A/C/T; AGATT is found in the promoter of rice non-symbiotic haemoglobin-2 (NSHB) gene (Ross et al., 2004);	ARR1; Response regulator;	PubMed:15258171	1.47e-07
Lb3G20014	CAAT	CAAT promoter consensus sequence found in legA gene of pea;	CAAT; legA; seed;	PubMed:2710102;	2.14375e-07
Lb3G20014	CCAAT	Common sequence found in the 5'-non-coding regions of eukaryotic genes; "CCAAT box" found in the promoter of heat shock protein genes; Located immediately upstream from the most distal HSE of the promoter; "CCAAT box" act cooperatively with HSEs to increase the hs promoter activity;	HSE (Heat shock element); CCAAT box;	PubMed:17138697	7.50313e-10
Lb3G20100	ATATT	Motif found both in promoters of rolD;	root; rolD;	PubMed:7581519;	1.05044e-09
Lb3G20100	TATTCT	-10 promoter element found in the barley (H.v.) chloroplast psbD gene promoter; Involved in the expression of the plastid gene psbD which encodes a photosystem II reaction center chlorophyll-binding protein that is activated by blue, white or UV-A light;	psbD; chloroplast gene expression; circadian rhythms; light regulation;	PubMed:11587507;	1.57566e-12
Lb3G20292	TGACG	ASF-1 binding site in CaMV 35S promoter; ASF-1 binds to two TGACG motifs; See S000023 (AS1); Found in HBP-1 binding site of wheat histone H3 gene; TGACG motifs are found in many promoters and are involved in transcriptional activation of several genes by auxin and/or salicylic acid; May be relevant to light regulation; Binding site of tobacco TGA1a; TGA1a and b show homology to CREB; TGA6 is a ne…	TGACG; root; leaf; CaMV; 35S; promoter; auxin; salicylic acid; light; as-1; TGA1a, TGA1b; CREB; ASF1; TGA6; shoot; xenobiotic stress; SAR; SA; Disease resistance;	PubMed:10809441;	1.03125e-10
Lb3G20292	TGAC	A core of TGAC-containing W-box of, e.g., Amy32b promoter; Binding site of rice WRKY71, a transcriptional repressor of the gibberellin signaling pathway; Parsley WRKY proteins bind specifically to TGAC-containing W box elements within the Pathogenesis-Related Class10 (PR-10) genes (Eulgem et al., 1999); See S000390 (TTGAC), S000442 (TGACT);	WRKY; GA; MYB; W box; TGAC; PR proteins;	PubMed:10785665	4.125e-08
Lb3G20292	GTGA	GTGA motif found in the promoter of the tobacco (N.t.) late pollen gene g10 which shows homology to pectate lyase and is the putative homologue of the tomato gene lat56; Located between -96 and -93; See S000280;	g10; pollen; pectate lyase;	PubMed:11414616;	1.03125e-07
Lb3G20292	AGAAA	One of two co-dependent regulatory elements responsible for pollen specific activation of tomato (L.e.) lat52 gene; Found at -72 to -68 region; See S000246 (POLLEN2LELAT52); AGAAA and TCCACCATA (S000246) are required for pollen specific expression; Also found in the promoter of tomato endo-beta-mannanase gene (LeMAN5) gene (Filichkin et al. 2004);	pollen; lat52; endo-beta-mannnanase; MAN;	PubMed:14976239	4.57531e-09
Lb3G20292	NGATT	ARR1-binding element found in Arabidopsis; ARR1 is a response regulator; N=G/A/C/T; AGATT is found in the promoter of rice non-symbiotic haemoglobin-2 (NSHB) gene (Ross et al., 2004);	ARR1; Response regulator;	PubMed:15258171	6.1875e-08
Lb3G20292	AAAG	Core site required for binding of Dof proteins in maize (Z.m.); Dof proteins are DNA binding proteins, with presumably only one zinc finger, and are unique to plants; Four cDNAs encoding Dof proteins, Dof1, Dof2, Dof3 and PBF, have been isolated from maize; PBF is an endosperm specific Dof protein that binds to prolamin box; Maize Dof1 enhances transcription from the promoters of both cytosolic o…	Dof; C4PEPC; CyPPDK; PEPC; C4; leaf; shoot;	PubMed:10758479;	8.31875e-07
Lb3G20359	ACCGAC	DRE2 core found in maize (Z.M.) rab17 gene promoter; "DBF1" and "DBF2" bound to "DRE2"; rab17 is expressed during late embryogenesis, and is induced by ABA; See S000150, S000200 and S000401;	rab17; ABA; drought response; DBF1; DBF2;	PubMed:12609047;	2.46038e-12
Lb3G20359	CGACG	CGACG element found in the GC-rich regions of the rice (O.s.) Amy3D and Amy3E amylase genes, but not in Amy3E gene; May function as a coupling element for the G box element;	amylase;	PubMed:9484474;	2.73375e-10
Lb3G20359	RCCGAC	Core motif of DRE/CRT (dehydration-responsive element/C-repeat) cis-acting element found in many genes in Arabidopsis and in rice; R=G/A; Os DREB1A bound to GCCGAC more preferentially than to ACCGAC whereas At DREB1A bound to both GCCGAC and ACCGAC efficiently; See S000402 (ACCGAC); Maize ZmDREB1A bound to DRE (Qin et al. 2004); HaDREB2 in Helianthus annuus (sunflower)(Diaz-Martin et al. 2005); H…	DRE/CRT; drought; high-light; cold; DREB; DREB1; DREB2; CBF;	PubMed:16244905	3.69056e-12
Lb3G20359	CCGAC	Core of low temperature responsive element (LTRE) of cor15a gene in Arabidopsis (A.t.); A portion of repeat-C (C-repeat), TGGCCGAC, which is repeated twice in cor15a promoter (Baker et al., 1994); ABA responsiveness; Involved in cold induction of BN115 gene from winter Brassica napus; LTRE; See S000157, S000152; Light signaling mediated by phytochrome is necessary for cold- or drought- induced ge…	low temperature; cold; LTRE; drought; ABA; cor15a; BN115; leaf; shoot; phytochrome;	PubMed:12148528;	8.20125e-10
Lb3G20359	RYCGAC	Binding site of barley (H.v.) CBF1, and also of barley CBF2; CBF = C-repeat (CRT) binding factors; CBFs are also known as dehydration-responsive element (DRE) binding proteins (DREBs); See also S000411 (SQ=GTCGAC); R=A/G; Y=C/T;	CBF; AP2 domain; CRT/DRE; low temperature;	PubMed:16603669	4.92075e-12
Lb3G20904	YACT	Tetranucleotide (CACT) is a key component of Mem1 (mesophyll expression module 1) found in the cis-regulatory element in the distal region of the phosphoenolpyruvate carboxylase (ppcA1) of the C4 dicot F. trinervia; Y=T/C;	mesohpyll; CACT;	PubMed:15100398	4.55e-07
Lb3G20904	CAACA	Binding consensus sequence of Arabidopsis (A.t.) transcription factor, RAV1; RAV1 specifically binds to DNA with bipartite sequence motifs of RAV1-A (CAACA) and RAV1-B (CACCTG); RAV1 protein contain AP2-like and B3-like domains; The AP2-like and B3-like domains recognize the CAACA and CACCTG motifs, respectively; The expression level of RAV1 were relatively high in rosette leaves and roots; See S…	RAV1; AP2; VP1; B3; root; leaf; shoot;	PubMed:9862967;	1.372e-09
Lb3G21351	YACT	Tetranucleotide (CACT) is a key component of Mem1 (mesophyll expression module 1) found in the cis-regulatory element in the distal region of the phosphoenolpyruvate carboxylase (ppcA1) of the C4 dicot F. trinervia; Y=T/C;	mesohpyll; CACT;	PubMed:15100398	2.31e-07
Lb3G21351	ACTCAT	PRE (Pro- or hypoosmolarity-responsive element) found in the promoter region of proline dehydrogenase (ProDH) gene in Arabidopsis; Core of 9-bp sequence ACTCATCCT which is necessary for the efficient expression of ProDH in response to L-Pro and hypoosmolarity (Satoh et al., 2002); ATB2-binding site; Similar to GCN4 motif (ATGA(C/G)TCAT); ATB2 subgroup of bZIP transcription factors function as tra…	WRKY; GA; MYB; W box; TGAC; PR proteins;	PubMed:10785665	8.4e-08
Lb3G21433	ACGT	ACGT sequence (from -155 to -152) required for etiolation-induced expression of erd1 (early responsive to dehydration) in Arabidopsis;	ACGT; etiolation; erd;	PubMed:12535340;	9.375e-08
Lb4G22620	AAAG	Core site required for binding of Dof proteins in maize (Z.m.); Dof proteins are DNA binding proteins, with presumably only one zinc finger, and are unique to plants; Four cDNAs encoding Dof proteins, Dof1, Dof2, Dof3 and PBF, have been isolated from maize; PBF is an endosperm specific Dof protein that binds to prolamin box; Maize Dof1 enhances transcription from the promoters of both cytosolic o…	Dof; C4PEPC; CyPPDK; PEPC; C4; leaf; shoot;	PubMed:10758479;	2.5e-07
Lb4G22620	AAAGAT	One of the consensus sequence motifs of organ-specific elements (OSE) characteristic of the promoters activated in infected cells of root nodules; See also S000468;	leghemoglobin; Lb29; root; nodule; arbuscule;	PubMed:15668224	2.5e-12
Lb4G22620	GATA	GATA box; GATA motif in CaMV 35S promoter; Binding with ASF-2; Three GATA box repeats were found in the promoter of Petunia (P.h.) chlorophyll a/b binding protein, Cab22 gene; Required for high level, light regulated, and tissue specific expression; Conserved in the promoter of all LHCII type I Cab genes;	ASF-2; GATA box; Cab; chlorophyll a/b binding protein; leaf; shoot;	PubMed:16762033	1e-07
Lb4G22620	GATAA	I box; "I-box"; Conserved sequence upstream of light-regulated genes; Conserved sequence upstream of light-regulated genes of both monocots and dicots; See IBOX (S000124);	I box; I-box; rbcS; light regulation; light; leaf; shoot;		5e-10
Lb4G22620	AGAAA	One of two co-dependent regulatory elements responsible for pollen specific activation of tomato (L.e.) lat52 gene; Found at -72 to -68 region; See S000246 (POLLEN2LELAT52); AGAAA and TCCACCATA (S000246) are required for pollen specific expression; Also found in the promoter of tomato endo-beta-mannanase gene (LeMAN5) gene (Filichkin et al. 2004);	pollen; lat52; endo-beta-mannnanase; MAN;	PubMed:14976239	1.25e-09
Lb4G23297	CWWWWWWWWG	A variant of CArG motif (see S000404), with a longer A/T-rich core; Binding site for AGL15 (AGAMOUS-like 15); W=A/T;	CArG; AGL15; AGAMOUS; MADS;	PubMed:16616581	4.08736e-20
Lb4G23297	CAACA	Binding consensus sequence of Arabidopsis (A.t.) transcription factor, RAV1; RAV1 specifically binds to DNA with bipartite sequence motifs of RAV1-A (CAACA) and RAV1-B (CACCTG); RAV1 protein contain AP2-like and B3-like domains; The AP2-like and B3-like domains recognize the CAACA and CACCTG motifs, respectively; The expression level of RAV1 were relatively high in rosette leaves and roots; See S…	RAV1; AP2; VP1; B3; root; leaf; shoot;	PubMed:9862967;	5.625e-10
Lb4G23300	GANTTNC	EEC; Consensus motif of the two enhancer elements, EE-1 and EE-2, both found in the promoter region of the Chlamydomonas Cah1 (encoding a periplasmic carbonic anhydrase); Binding site of Myb transcription factor LCR1 (see Yoshioka et al, 2004); N=A/G/C/T;	low-CO2;	PubMed:15155888	2.25e-10
Lb4G23396	GAGAC	Core of sulfur-responsive element (SURE) found in the promoter of SULTR1;1 high-affinity sulfate transporter gene in Arabidopsis; SURE contains auxin response factor (ARF) binding sequence (GAGACA)(see S000270 ARF:TGTCTC; its complementary seq is GAGACA), and this core sequence is a part of it; this core seq is involved in -S response; Beware of other SURE (sucrose responsive element) !!;	sulfate uptake; sulfate transporter; ARF; -S; S;	PubMed:15842617	3.92e-10
Lb4G23396	GTAC	GTAC is the core of a CuRE (copper-response element) found in Cyc6 and Cpx1 genes in Chlamydomonas; Also involved in oxygen-response of these genes; For CuRE, see Quin and Merchant, 1995;	copper; oxygen; hypoxic;	PubMed:16352720	5.6e-08
Lb4G23396	ACGT	ACGT sequence (from -155 to -152) required for etiolation-induced expression of erd1 (early responsive to dehydration) in Arabidopsis;	ACGT; etiolation; erd;	PubMed:12535340;	5.6e-08
Lb4G23396	GAGAC	Core of sulfur-responsive element (SURE) found in the promoter of SULTR1;1 high-affinity sulfate transporter gene in Arabidopsis; SURE contains auxin response factor (ARF) binding sequence (GAGACA)(see S000270 ARF:TGTCTC; its complementary seq is GAGACA), and this core sequence is a part of it; this core seq is involved in -S response; Beware of other SURE (sucrose responsive element) !!;	sulfate uptake; sulfate transporter; ARF; -S; S;	PubMed:15842617	3.92e-10
Lb4G23396	GTAC	GTAC is the core of a CuRE (copper-response element) found in Cyc6 and Cpx1 genes in Chlamydomonas; Also involved in oxygen-response of these genes; For CuRE, see Quin and Merchant, 1995;	copper; oxygen; hypoxic;	PubMed:16352720	5.6e-08
Lb4G23396	ACGT	ACGT sequence (from -155 to -152) required for etiolation-induced expression of erd1 (early responsive to dehydration) in Arabidopsis;	ACGT; etiolation; erd;	PubMed:12535340;	5.6e-08
Lb4G23396	GAGAC	Core of sulfur-responsive element (SURE) found in the promoter of SULTR1;1 high-affinity sulfate transporter gene in Arabidopsis; SURE contains auxin response factor (ARF) binding sequence (GAGACA)(see S000270 ARF:TGTCTC; its complementary seq is GAGACA), and this core sequence is a part of it; this core seq is involved in -S response; Beware of other SURE (sucrose responsive element) !!;	sulfate uptake; sulfate transporter; ARF; -S; S;	PubMed:15842617	3.92e-10
Lb4G23396	GTAC	GTAC is the core of a CuRE (copper-response element) found in Cyc6 and Cpx1 genes in Chlamydomonas; Also involved in oxygen-response of these genes; For CuRE, see Quin and Merchant, 1995;	copper; oxygen; hypoxic;	PubMed:16352720	5.6e-08
Lb4G23396	ACGT	ACGT sequence (from -155 to -152) required for etiolation-induced expression of erd1 (early responsive to dehydration) in Arabidopsis;	ACGT; etiolation; erd;	PubMed:12535340;	5.6e-08
Lb4G24005	TAAAATAT	Core element in LeCp (tomato Cys protease) binding cis-element (from -715 to -675) in LeAcs2 gene;	cysteine protease; ethylene; xylanase; ACS;	PubMed:15749766	2.10938e-17
Lb4G24005	AATAAA	PolyA signal; poly A signal found in legA gene of pea, rice alpha-amylase; -10 to -30 in the case of animal genes. Near upstream elements (NUE) in Arabidopsis (Loke et al. 2005);	poly A signal; NUE; FUE;	PubMed:15965016	9.375e-12
Lb4G24818	AAAG	Core site required for binding of Dof proteins in maize (Z.m.); Dof proteins are DNA binding proteins, with presumably only one zinc finger, and are unique to plants; Four cDNAs encoding Dof proteins, Dof1, Dof2, Dof3 and PBF, have been isolated from maize; PBF is an endosperm specific Dof protein that binds to prolamin box; Maize Dof1 enhances transcription from the promoters of both cytosolic o…	Dof; C4PEPC; CyPPDK; PEPC; C4; leaf; shoot;	PubMed:10758479;	8.20125e-07
Lb4G24818	NGATT	ARR1-binding element found in Arabidopsis; ARR1 is a response regulator; N=G/A/C/T; AGATT is found in the promoter of rice non-symbiotic haemoglobin-2 (NSHB) gene (Ross et al., 2004);	ARR1; Response regulator;	PubMed:15258171	9.1125e-08
Lb4G24818	AGAAA	One of two co-dependent regulatory elements responsible for pollen specific activation of tomato (L.e.) lat52 gene; Found at -72 to -68 region; See S000246 (POLLEN2LELAT52); AGAAA and TCCACCATA (S000246) are required for pollen specific expression; Also found in the promoter of tomato endo-beta-mannanase gene (LeMAN5) gene (Filichkin et al. 2004);	pollen; lat52; endo-beta-mannnanase; MAN;	PubMed:14976239	3.69056e-09
Lb4G25324	CTCTT	One of the consensus sequence motifs of organ-specific elements (OSE) characteristic of the promoters activated in infected cells of root nodules; See also S000467;	leghemoglobin; Lb29; root; nodule; arbuscule;	PubMed:15668224	1.64025e-09
Lb4G25325	GRWAAW	Consensus GT-1 binding site in many light-regulated genes, e.g., RBCS from many species, PHYA from oat and rice, spinach RCA and PETA, and bean CHS15; R=A/G; W=A/T; For a compilation of related GT elements and factors, see Villain et al. (1996); GT-1 can stabilize the TFIIA-TBP-DNA (TATA box) complex; The activation mechanism of GT-1 may be achieved through direct interaction between TFIIA and GT…	GT-1; light; TATA; TFIIA; TBP; HR; SAR; TMV; leaf; shoot;	PubMed:10366876	1.32055e-11
Lb4G25325	ACTTTG	Tbox found in the Arabidopsis thaliana (A.T.) GAPB gene promoter; Located between -94 and -89 (T1) and also between -84 and -79 (T2); Mutations in the "Tbox" resulted in reductions of light-activated gene transcription; GAPB encodes the B subunit of chloroplast glyceraldehyde-3-phosphate dehydrogenase(GADPH) of A.T.;	GAPB; glyceraldehyde-3-phosphate dehydrogenase; light-activated transcription;	PubMed:11442054;	9.00375e-13
Lb4G25325	YACT	Tetranucleotide (CACT) is a key component of Mem1 (mesophyll expression module 1) found in the cis-regulatory element in the distal region of the phosphoenolpyruvate carboxylase (ppcA1) of the C4 dicot F. trinervia; Y=T/C;	mesohpyll; CACT;	PubMed:15100398	1.8375e-07
Lb4G25366	CAAT	CAAT promoter consensus sequence found in legA gene of pea;	CAAT; legA; seed;	PubMed:2710102;	1.125e-07
Lb5G26800	YTCANTYY	Inr (initiator) elements found in the tobacco psaDb gene promoter without TATA boxes; Light-responsive transcription of psaDb depends on Inr, but not TATA box;	initiater; light-responsive transcription; TATA-less promoter; psaDb; Inr element;	PubMed:12060222 ;	9.45e-14
Lb5G26825	TAAAATAT	Core element in LeCp (tomato Cys protease) binding cis-element (from -715 to -675) in LeAcs2 gene;	cysteine protease; ethylene; xylanase; ACS;	PubMed:15749766	9.94949e-16
Lb5G26825	TAAAATAT	Core element in LeCp (tomato Cys protease) binding cis-element (from -715 to -675) in LeAcs2 gene;	cysteine protease; ethylene; xylanase; ACS;	PubMed:15749766	9.94949e-16
Lb5G26978	GTAC	GTAC is the core of a CuRE (copper-response element) found in Cyc6 and Cpx1 genes in Chlamydomonas; Also involved in oxygen-response of these genes; For CuRE, see Quin and Merchant, 1995;	copper; oxygen; hypoxic;	PubMed:16352720	6.75e-08
Lb5G27040	CTCTT	One of the consensus sequence motifs of organ-specific elements (OSE) characteristic of the promoters activated in infected cells of root nodules; See also S000467;	leghemoglobin; Lb29; root; nodule; arbuscule;	PubMed:15668224	1.05044e-09
Lb5G27040	CTCTT	One of the consensus sequence motifs of organ-specific elements (OSE) characteristic of the promoters activated in infected cells of root nodules; See also S000467;	leghemoglobin; Lb29; root; nodule; arbuscule;	PubMed:15668224	1.05044e-09
Lb5G27041	GANTTNC	EEC; Consensus motif of the two enhancer elements, EE-1 and EE-2, both found in the promoter region of the Chlamydomonas Cah1 (encoding a periplasmic carbonic anhydrase); Binding site of Myb transcription factor LCR1 (see Yoshioka et al, 2004); N=A/G/C/T;	low-CO2;	PubMed:15155888	7.8125e-11
Lb5G27041	GANTTNC	EEC; Consensus motif of the two enhancer elements, EE-1 and EE-2, both found in the promoter region of the Chlamydomonas Cah1 (encoding a periplasmic carbonic anhydrase); Binding site of Myb transcription factor LCR1 (see Yoshioka et al, 2004); N=A/G/C/T;	low-CO2;	PubMed:15155888	7.8125e-11
Lb5G27211	GTGA	GTGA motif found in the promoter of the tobacco (N.t.) late pollen gene g10 which shows homology to pectate lyase and is the putative homologue of the tomato gene lat56; Located between -96 and -93; See S000280;	g10; pollen; pectate lyase;	PubMed:11414616;	7e-08
Lb5G27412	GTGGWWHG	SV40 core enhancer; Similar sequences found in rbcS genes; W=A/T;	enhancer; SV40; core;	PubMed:2347304;	0
Lb5G27501	TGAC	A core of TGAC-containing W-box of, e.g., Amy32b promoter; Binding site of rice WRKY71, a transcriptional repressor of the gibberellin signaling pathway; Parsley WRKY proteins bind specifically to TGAC-containing W box elements within the Pathogenesis-Related Class10 (PR-10) genes (Eulgem et al., 1999); See S000390 (TTGAC), S000442 (TGACT);	WRKY; GA; MYB; W box; TGAC; PR proteins;	PubMed:10785665	5e-08
Lb5G27501	TTGAC	W-box found in promoter of Arabidopsis thaliana (A.t.) NPR1 gene; Located between +70 and +79 in tandem; They were recognized specifically by salicylic acid (SA)-induced WRKY DNA binding proteins; See S000142 (SQ=TTGACC); See S000310 (SQ=TTTGACY); A cluster of WRKY binding sites act as negative regulatory elements for the inducible expression of AtWRKY18 (Chena and Chen, 2002); See also S000142;	NPR1; WRKY; WRKY18; disease resistance; SA; W box;	PubMed:11101835	1e-10
Lb5G27501	TGAC	A core of TGAC-containing W-box of, e.g., Amy32b promoter; Binding site of rice WRKY71, a transcriptional repressor of the gibberellin signaling pathway; Parsley WRKY proteins bind specifically to TGAC-containing W box elements within the Pathogenesis-Related Class10 (PR-10) genes (Eulgem et al., 1999); See S000390 (TTGAC), S000442 (TGACT);	WRKY; GA; MYB; W box; TGAC; PR proteins;	PubMed:10785665	5e-08
Lb5G27501	TTGAC	W-box found in promoter of Arabidopsis thaliana (A.t.) NPR1 gene; Located between +70 and +79 in tandem; They were recognized specifically by salicylic acid (SA)-induced WRKY DNA binding proteins; See S000142 (SQ=TTGACC); See S000310 (SQ=TTTGACY); A cluster of WRKY binding sites act as negative regulatory elements for the inducible expression of AtWRKY18 (Chena and Chen, 2002); See also S000142;	NPR1; WRKY; WRKY18; disease resistance; SA; W box;	PubMed:11101835	1e-10
Lb5G27909	YACT	Tetranucleotide (CACT) is a key component of Mem1 (mesophyll expression module 1) found in the cis-regulatory element in the distal region of the phosphoenolpyruvate carboxylase (ppcA1) of the C4 dicot F. trinervia; Y=T/C;	mesohpyll; CACT;	PubMed:15100398	4.9e-07
Lb5G27909	CTCCCAC	Box C in pea (P.s.) asparagine synthetase (AS1) gene; Found at -45; AS1 is negatively regulated by light; Box C binds with nuclear proteins, which was competed by a putative repressor element RE1 (see S000195);	BOX C; AS; AS1;	PubMed:9418044;	4.375e-14
Lb5G28489	YACT	Tetranucleotide (CACT) is a key component of Mem1 (mesophyll expression module 1) found in the cis-regulatory element in the distal region of the phosphoenolpyruvate carboxylase (ppcA1) of the C4 dicot F. trinervia; Y=T/C;	mesohpyll; CACT;	PubMed:15100398	1.715e-07
Lb5G28678	CAACA	Binding consensus sequence of Arabidopsis (A.t.) transcription factor, RAV1; RAV1 specifically binds to DNA with bipartite sequence motifs of RAV1-A (CAACA) and RAV1-B (CACCTG); RAV1 protein contain AP2-like and B3-like domains; The AP2-like and B3-like domains recognize the CAACA and CACCTG motifs, respectively; The expression level of RAV1 were relatively high in rosette leaves and roots; See S…	RAV1; AP2; VP1; B3; root; leaf; shoot;	PubMed:9862967;	1.8225e-10
Lb5G28728	YACT	Tetranucleotide (CACT) is a key component of Mem1 (mesophyll expression module 1) found in the cis-regulatory element in the distal region of the phosphoenolpyruvate carboxylase (ppcA1) of the C4 dicot F. trinervia; Y=T/C;	mesohpyll; CACT;	PubMed:15100398	4.2e-07
Lb5G28728	CNGTTR	Binding site for all animal MYB and at least two plant MYB proteins ATMYB1 and ATMYB2, both isolated from Arabidopsis; ATMYB2 is involved in regulation of genes that are responsive to water stress in Arabidopsis; A petunia MYB protein (MYB.Ph3) is involved in regulation of flavonoid biosynthesis (Solano et al. EMBO J 14:1773 (1995)); See S000355;	MYB; myb; dehydration; water; stress; flavonoid biosynthesis; leaf; shoot;	PubMed:7737128;	2.52e-10
Lb5G28965	TTGAC	W-box found in promoter of Arabidopsis thaliana (A.t.) NPR1 gene; Located between +70 and +79 in tandem; They were recognized specifically by salicylic acid (SA)-induced WRKY DNA binding proteins; See S000142 (SQ=TTGACC); See S000310 (SQ=TTTGACY); A cluster of WRKY binding sites act as negative regulatory elements for the inducible expression of AtWRKY18 (Chena and Chen, 2002); See also S000142;	NPR1; WRKY; WRKY18; disease resistance; SA; W box;	PubMed:11101835	2.94e-10
Lb5G28965	TGACT	SUSIBA2 bind to W-box element in barley iso1 (encoding isoamylase1) promoter;	sugar; SURE; patatin; WRKY; isoamylase; SUSIBA2;	PubMed:12953112;	2.94e-10
Lb5G28965	CCGAC	Core of low temperature responsive element (LTRE) of cor15a gene in Arabidopsis (A.t.); A portion of repeat-C (C-repeat), TGGCCGAC, which is repeated twice in cor15a promoter (Baker et al., 1994); ABA responsiveness; Involved in cold induction of BN115 gene from winter Brassica napus; LTRE; See S000157, S000152; Light signaling mediated by phytochrome is necessary for cold- or drought- induced ge…	low temperature; cold; LTRE; drought; ABA; cor15a; BN115; leaf; shoot; phytochrome;	PubMed:12148528;	2.16e-10
Lb5G28965	TGAC	A core of TGAC-containing W-box of, e.g., Amy32b promoter; Binding site of rice WRKY71, a transcriptional repressor of the gibberellin signaling pathway; Parsley WRKY proteins bind specifically to TGAC-containing W box elements within the Pathogenesis-Related Class10 (PR-10) genes (Eulgem et al., 1999); See S000390 (TTGAC), S000442 (TGACT);	WRKY; GA; MYB; W box; TGAC; PR proteins;	PubMed:10785665	8.4e-08
Lb5G28965	GANTTNC	EEC; Consensus motif of the two enhancer elements, EE-1 and EE-2, both found in the promoter region of the Chlamydomonas Cah1 (encoding a periplasmic carbonic anhydrase); Binding site of Myb transcription factor LCR1 (see Yoshioka et al, 2004); N=A/G/C/T;	low-CO2;	PubMed:15155888	2.94e-10
Lb5G28965	TGACY	W box found in the promoter region of a transcriptional repressor ERF3 gene in tobacco; May be involved in activation of ERF3 gene by wounding;(Nishiuchi et al., 2004) Y=C/T; See S000142, S000390, S000442, S000447;	W box; ERF3; wounding;	PubMed:15509567	5.46e-10
Lb5G28965	TGACG	ASF-1 binding site in CaMV 35S promoter; ASF-1 binds to two TGACG motifs; See S000023 (AS1); Found in HBP-1 binding site of wheat histone H3 gene; TGACG motifs are found in many promoters and are involved in transcriptional activation of several genes by auxin and/or salicylic acid; May be relevant to light regulation; Binding site of tobacco TGA1a; TGA1a and b show homology to CREB; TGA6 is a ne…	TGACG; root; leaf; CaMV; 35S; promoter; auxin; salicylic acid; light; as-1; TGA1a, TGA1b; CREB; ASF1; TGA6; shoot; xenobiotic stress; SAR; SA; Disease resistance;	PubMed:10809441;	1.68e-10
Lb5G28965	TTTGACY	WB box; WRKY proteins bind specifically to the DNA sequence motif (T)(T)TGAC(C/T), which is known as the W box; Found in amylase gene in sweet potato, alpha-Amy2 genes in wheat, barley, and wild oat, PR1 gene in parsley, and a transcription factor gene in Arabidopsis; The motif was initially registered in PLACEdb as TTGACT, and was corrected to TTGACY on 22 June, 2006; Y=C/T;	W box; WRKY;	PubMed:10785665;	6.6885e-15
Lb5G28965	TTGAC	W-box found in promoter of Arabidopsis thaliana (A.t.) NPR1 gene; Located between +70 and +79 in tandem; They were recognized specifically by salicylic acid (SA)-induced WRKY DNA binding proteins; See S000142 (SQ=TTGACC); See S000310 (SQ=TTTGACY); A cluster of WRKY binding sites act as negative regulatory elements for the inducible expression of AtWRKY18 (Chena and Chen, 2002); See also S000142;	NPR1; WRKY; WRKY18; disease resistance; SA; W box;	PubMed:11101835	2.94e-10
Lb5G28965	TGACT	SUSIBA2 bind to W-box element in barley iso1 (encoding isoamylase1) promoter;	sugar; SURE; patatin; WRKY; isoamylase; SUSIBA2;	PubMed:12953112;	2.94e-10
Lb5G28965	CCGAC	Core of low temperature responsive element (LTRE) of cor15a gene in Arabidopsis (A.t.); A portion of repeat-C (C-repeat), TGGCCGAC, which is repeated twice in cor15a promoter (Baker et al., 1994); ABA responsiveness; Involved in cold induction of BN115 gene from winter Brassica napus; LTRE; See S000157, S000152; Light signaling mediated by phytochrome is necessary for cold- or drought- induced ge…	low temperature; cold; LTRE; drought; ABA; cor15a; BN115; leaf; shoot; phytochrome;	PubMed:12148528;	2.16e-10
Lb5G28965	TGAC	A core of TGAC-containing W-box of, e.g., Amy32b promoter; Binding site of rice WRKY71, a transcriptional repressor of the gibberellin signaling pathway; Parsley WRKY proteins bind specifically to TGAC-containing W box elements within the Pathogenesis-Related Class10 (PR-10) genes (Eulgem et al., 1999); See S000390 (TTGAC), S000442 (TGACT);	WRKY; GA; MYB; W box; TGAC; PR proteins;	PubMed:10785665	8.4e-08
Lb5G28965	GANTTNC	EEC; Consensus motif of the two enhancer elements, EE-1 and EE-2, both found in the promoter region of the Chlamydomonas Cah1 (encoding a periplasmic carbonic anhydrase); Binding site of Myb transcription factor LCR1 (see Yoshioka et al, 2004); N=A/G/C/T;	low-CO2;	PubMed:15155888	2.94e-10
Lb5G28965	TGACY	W box found in the promoter region of a transcriptional repressor ERF3 gene in tobacco; May be involved in activation of ERF3 gene by wounding;(Nishiuchi et al., 2004) Y=C/T; See S000142, S000390, S000442, S000447;	W box; ERF3; wounding;	PubMed:15509567	5.46e-10
Lb5G28965	TGACG	ASF-1 binding site in CaMV 35S promoter; ASF-1 binds to two TGACG motifs; See S000023 (AS1); Found in HBP-1 binding site of wheat histone H3 gene; TGACG motifs are found in many promoters and are involved in transcriptional activation of several genes by auxin and/or salicylic acid; May be relevant to light regulation; Binding site of tobacco TGA1a; TGA1a and b show homology to CREB; TGA6 is a ne…	TGACG; root; leaf; CaMV; 35S; promoter; auxin; salicylic acid; light; as-1; TGA1a, TGA1b; CREB; ASF1; TGA6; shoot; xenobiotic stress; SAR; SA; Disease resistance;	PubMed:10809441;	1.68e-10
Lb5G28965	TTTGACY	WB box; WRKY proteins bind specifically to the DNA sequence motif (T)(T)TGAC(C/T), which is known as the W box; Found in amylase gene in sweet potato, alpha-Amy2 genes in wheat, barley, and wild oat, PR1 gene in parsley, and a transcription factor gene in Arabidopsis; The motif was initially registered in PLACEdb as TTGACT, and was corrected to TTGACY on 22 June, 2006; Y=C/T;	W box; WRKY;	PubMed:10785665;	6.6885e-15
Lb5G28965	TTGAC	W-box found in promoter of Arabidopsis thaliana (A.t.) NPR1 gene; Located between +70 and +79 in tandem; They were recognized specifically by salicylic acid (SA)-induced WRKY DNA binding proteins; See S000142 (SQ=TTGACC); See S000310 (SQ=TTTGACY); A cluster of WRKY binding sites act as negative regulatory elements for the inducible expression of AtWRKY18 (Chena and Chen, 2002); See also S000142;	NPR1; WRKY; WRKY18; disease resistance; SA; W box;	PubMed:11101835	2.94e-10
Lb5G28965	TGACT	SUSIBA2 bind to W-box element in barley iso1 (encoding isoamylase1) promoter;	sugar; SURE; patatin; WRKY; isoamylase; SUSIBA2;	PubMed:12953112;	2.94e-10
Lb5G28965	CCGAC	Core of low temperature responsive element (LTRE) of cor15a gene in Arabidopsis (A.t.); A portion of repeat-C (C-repeat), TGGCCGAC, which is repeated twice in cor15a promoter (Baker et al., 1994); ABA responsiveness; Involved in cold induction of BN115 gene from winter Brassica napus; LTRE; See S000157, S000152; Light signaling mediated by phytochrome is necessary for cold- or drought- induced ge…	low temperature; cold; LTRE; drought; ABA; cor15a; BN115; leaf; shoot; phytochrome;	PubMed:12148528;	2.16e-10
Lb5G28965	TGAC	A core of TGAC-containing W-box of, e.g., Amy32b promoter; Binding site of rice WRKY71, a transcriptional repressor of the gibberellin signaling pathway; Parsley WRKY proteins bind specifically to TGAC-containing W box elements within the Pathogenesis-Related Class10 (PR-10) genes (Eulgem et al., 1999); See S000390 (TTGAC), S000442 (TGACT);	WRKY; GA; MYB; W box; TGAC; PR proteins;	PubMed:10785665	8.4e-08
Lb5G28965	GANTTNC	EEC; Consensus motif of the two enhancer elements, EE-1 and EE-2, both found in the promoter region of the Chlamydomonas Cah1 (encoding a periplasmic carbonic anhydrase); Binding site of Myb transcription factor LCR1 (see Yoshioka et al, 2004); N=A/G/C/T;	low-CO2;	PubMed:15155888	2.94e-10
Lb5G28965	TGACY	W box found in the promoter region of a transcriptional repressor ERF3 gene in tobacco; May be involved in activation of ERF3 gene by wounding;(Nishiuchi et al., 2004) Y=C/T; See S000142, S000390, S000442, S000447;	W box; ERF3; wounding;	PubMed:15509567	5.46e-10
Lb5G28965	TGACG	ASF-1 binding site in CaMV 35S promoter; ASF-1 binds to two TGACG motifs; See S000023 (AS1); Found in HBP-1 binding site of wheat histone H3 gene; TGACG motifs are found in many promoters and are involved in transcriptional activation of several genes by auxin and/or salicylic acid; May be relevant to light regulation; Binding site of tobacco TGA1a; TGA1a and b show homology to CREB; TGA6 is a ne…	TGACG; root; leaf; CaMV; 35S; promoter; auxin; salicylic acid; light; as-1; TGA1a, TGA1b; CREB; ASF1; TGA6; shoot; xenobiotic stress; SAR; SA; Disease resistance;	PubMed:10809441;	1.68e-10
Lb5G28965	TTTGACY	WB box; WRKY proteins bind specifically to the DNA sequence motif (T)(T)TGAC(C/T), which is known as the W box; Found in amylase gene in sweet potato, alpha-Amy2 genes in wheat, barley, and wild oat, PR1 gene in parsley, and a transcription factor gene in Arabidopsis; The motif was initially registered in PLACEdb as TTGACT, and was corrected to TTGACY on 22 June, 2006; Y=C/T;	W box; WRKY;	PubMed:10785665;	6.6885e-15
Lb6G30065	TGAC	A core of TGAC-containing W-box of, e.g., Amy32b promoter; Binding site of rice WRKY71, a transcriptional repressor of the gibberellin signaling pathway; Parsley WRKY proteins bind specifically to TGAC-containing W box elements within the Pathogenesis-Related Class10 (PR-10) genes (Eulgem et al., 1999); See S000390 (TTGAC), S000442 (TGACT);	WRKY; GA; MYB; W box; TGAC; PR proteins;	PubMed:10785665	9e-08
Lb6G30065	GTGA	GTGA motif found in the promoter of the tobacco (N.t.) late pollen gene g10 which shows homology to pectate lyase and is the putative homologue of the tomato gene lat56; Located between -96 and -93; See S000280;	g10; pollen; pectate lyase;	PubMed:11414616;	7.5e-08
Lb6G30066	ATATT	Motif found both in promoters of rolD;	root; rolD;	PubMed:7581519;	2.14375e-09
Lb6G30066	GATA	GATA box; GATA motif in CaMV 35S promoter; Binding with ASF-2; Three GATA box repeats were found in the promoter of Petunia (P.h.) chlorophyll a/b binding protein, Cab22 gene; Required for high level, light regulated, and tissue specific expression; Conserved in the promoter of all LHCII type I Cab genes;	ASF-2; GATA box; Cab; chlorophyll a/b binding protein; leaf; shoot;	PubMed:16762033	3.5e-07
Lb6G30066	GRWAAW	Consensus GT-1 binding site in many light-regulated genes, e.g., RBCS from many species, PHYA from oat and rice, spinach RCA and PETA, and bean CHS15; R=A/G; W=A/T; For a compilation of related GT elements and factors, see Villain et al. (1996); GT-1 can stabilize the TFIIA-TBP-DNA (TATA box) complex; The activation mechanism of GT-1 may be achieved through direct interaction between TFIIA and GT…	GT-1; light; TATA; TFIIA; TBP; HR; SAR; TMV; leaf; shoot;	PubMed:10366876	5.0575e-11
Lb6G30066	TAAAG	TAAAG motif found in promoter of Solanum tuberosum (S.t.) KST1 gene; Target site for trans-acting StDof1 protein controlling guard cell-specific gene expression; KST1 gene encodes a K+ influx channel of guard cells; See S000265;	KST1; Dof; guard cell;	PubMed:11737782;	1.75e-09
Lb6G30066	GTGA	GTGA motif found in the promoter of the tobacco (N.t.) late pollen gene g10 which shows homology to pectate lyase and is the putative homologue of the tomato gene lat56; Located between -96 and -93; See S000280;	g10; pollen; pectate lyase;	PubMed:11414616;	1.4e-07
Lb6G30066	AAAG	Core site required for binding of Dof proteins in maize (Z.m.); Dof proteins are DNA binding proteins, with presumably only one zinc finger, and are unique to plants; Four cDNAs encoding Dof proteins, Dof1, Dof2, Dof3 and PBF, have been isolated from maize; PBF is an endosperm specific Dof protein that binds to prolamin box; Maize Dof1 enhances transcription from the promoters of both cytosolic o…	Dof; C4PEPC; CyPPDK; PEPC; C4; leaf; shoot;	PubMed:10758479;	5e-07
Lb6G30202	YACT	Tetranucleotide (CACT) is a key component of Mem1 (mesophyll expression module 1) found in the cis-regulatory element in the distal region of the phosphoenolpyruvate carboxylase (ppcA1) of the C4 dicot F. trinervia; Y=T/C;	mesohpyll; CACT;	PubMed:15100398	5.2e-07
Lb6G30202	CAACA	Binding consensus sequence of Arabidopsis (A.t.) transcription factor, RAV1; RAV1 specifically binds to DNA with bipartite sequence motifs of RAV1-A (CAACA) and RAV1-B (CACCTG); RAV1 protein contain AP2-like and B3-like domains; The AP2-like and B3-like domains recognize the CAACA and CACCTG motifs, respectively; The expression level of RAV1 were relatively high in rosette leaves and roots; See S…	RAV1; AP2; VP1; B3; root; leaf; shoot;	PubMed:9862967;	2.048e-09
Lb6G30206	YACT	Tetranucleotide (CACT) is a key component of Mem1 (mesophyll expression module 1) found in the cis-regulatory element in the distal region of the phosphoenolpyruvate carboxylase (ppcA1) of the C4 dicot F. trinervia; Y=T/C;	mesohpyll; CACT;	PubMed:15100398	1.35e-07
Lb6G30206	ACACNNG	A novel class of bZIP transcription factors, DPBF-1 and 2 (Dc3 promoter-binding factor-1 and 2) binding core sequence; Found in the carrot (D.c.) Dc3 gene promoter; Dc3 expression is normally embryo-specific, and also can be induced by ABA; The Arabidopsis abscisic acid response gene ABI5 encodes a bZIP transcription factor; abi5 mutant have a pleiotropic defects in ABA response; ABI5 regulates a…	Dc3; lea class gene; embryo; ABA; DPBF-1, DPBF-2; bZIP; GIA1; ABI5; seed;	PubMed:10929936;	5.0625e-10
Lb6G30206	CAACA	Binding consensus sequence of Arabidopsis (A.t.) transcription factor, RAV1; RAV1 specifically binds to DNA with bipartite sequence motifs of RAV1-A (CAACA) and RAV1-B (CACCTG); RAV1 protein contain AP2-like and B3-like domains; The AP2-like and B3-like domains recognize the CAACA and CACCTG motifs, respectively; The expression level of RAV1 were relatively high in rosette leaves and roots; See S…	RAV1; AP2; VP1; B3; root; leaf; shoot;	PubMed:9862967;	1.13906e-09
Lb6G30978	VCGCGB	CGCG box recognized by AtSR1-6 (Arabidopsis thaliana signal-responsive genes); Multiple CGCG elements are found in promoters of many genes; Ca++/calmodulin binds to all AtSRs; V=A/C/G; B=G/T/C;	calmodulin	PubMed:12218065	8.16e-12
Lb6G31699	AATAAA	PolyA signal; poly A signal found in legA gene of pea, rice alpha-amylase; -10 to -30 in the case of animal genes. Near upstream elements (NUE) in Arabidopsis (Loke et al. 2005);	poly A signal; NUE; FUE;	PubMed:15965016	7.168e-12
Lb6G31699	AATAAA	PolyA signal; poly A signal found in legA gene of pea, rice alpha-amylase; -10 to -30 in the case of animal genes. Near upstream elements (NUE) in Arabidopsis (Loke et al. 2005);	poly A signal; NUE; FUE;	PubMed:15965016	7.168e-12
Lb6G31949	VCGCGB	CGCG box recognized by AtSR1-6 (Arabidopsis thaliana signal-responsive genes); Multiple CGCG elements are found in promoters of many genes; Ca++/calmodulin binds to all AtSRs; V=A/C/G; B=G/T/C;	calmodulin	PubMed:12218065	1.17e-11
Lb6G31950	TGTCA	Binding site of OsBIHD1, a rice BELL homeodomain transcription factor;	HD; homeodomain;	PubMed:16163610	1.8e-10
Lb6G31981	CAAT	CAAT promoter consensus sequence found in legA gene of pea;	CAAT; legA; seed;	PubMed:2710102;	3.645e-07
Lb7G32998	TCATCAC	One of 16 motifs found in silico in promoters of 13 anaerobic genes involved in the fermentative pathway (anaerobic set 1)(Mohanty et al., 2005); Arbitrary named ANAERO3CONSENSUS by the PLACEdb curator; See also S000477, S000478, S000480, S000481;	anaerobic;	PubMed:16027132	7.2e-15
Lb7G32998	TGTCA	Binding site of OsBIHD1, a rice BELL homeodomain transcription factor;	HD; homeodomain;	PubMed:16163610	1.5e-10
Lb7G32998	TCATCAC	One of 16 motifs found in silico in promoters of 13 anaerobic genes involved in the fermentative pathway (anaerobic set 1)(Mohanty et al., 2005); Arbitrary named ANAERO3CONSENSUS by the PLACEdb curator; See also S000477, S000478, S000480, S000481;	anaerobic;	PubMed:16027132	7.2e-15
Lb7G32998	TGTCA	Binding site of OsBIHD1, a rice BELL homeodomain transcription factor;	HD; homeodomain;	PubMed:16163610	1.5e-10
Lb7G32998	TCATCAC	One of 16 motifs found in silico in promoters of 13 anaerobic genes involved in the fermentative pathway (anaerobic set 1)(Mohanty et al., 2005); Arbitrary named ANAERO3CONSENSUS by the PLACEdb curator; See also S000477, S000478, S000480, S000481;	anaerobic;	PubMed:16027132	7.2e-15
Lb7G32998	TGTCA	Binding site of OsBIHD1, a rice BELL homeodomain transcription factor;	HD; homeodomain;	PubMed:16163610	1.5e-10
Lb7G33467	AGCAGC	One of 16 motifs found in silico in promoters of 13 anaerobic genes involved in the fermentative pathway (anaerobic set 1)(Mohanty et al., 2005); Arbitrary named ANAERO2CONSENSUS by the PLACEdb curator; See also S000477, S000479, S000480, S000481;	anaerobic;	PubMed:16027132	1.152e-12
Lb7G33467	AGCAGC	One of 16 motifs found in silico in promoters of 13 anaerobic genes involved in the fermentative pathway (anaerobic set 1)(Mohanty et al., 2005); Arbitrary named ANAERO2CONSENSUS by the PLACEdb curator; See also S000477, S000479, S000480, S000481;	anaerobic;	PubMed:16027132	1.152e-12
Lb7G33650	GATA	GATA box; GATA motif in CaMV 35S promoter; Binding with ASF-2; Three GATA box repeats were found in the promoter of Petunia (P.h.) chlorophyll a/b binding protein, Cab22 gene; Required for high level, light regulated, and tissue specific expression; Conserved in the promoter of all LHCII type I Cab genes;	ASF-2; GATA box; Cab; chlorophyll a/b binding protein; leaf; shoot;	PubMed:16762033	2e-07
Lb7G33650	ACTTTA	NtBBF1(Dof protein from tobacco) binding site in Agrobacterium rhizogenes (A.r.) rolB gene; Found in regulatory domain B (-341 to -306); Required for tissue-specific expression and auxin induction;	rolB; Dof; auxin; domain B; root; shoot; meristem; vascular;	PubMed:10072394; GenBank: AJ009594;	7.5e-13
Lb7G33650	GATAA	I box; "I-box"; Conserved sequence upstream of light-regulated genes; Conserved sequence upstream of light-regulated genes of both monocots and dicots; See IBOX (S000124);	I box; I-box; rbcS; light regulation; light; leaf; shoot;		8e-10
Lb7G34113	CAACA	Binding consensus sequence of Arabidopsis (A.t.) transcription factor, RAV1; RAV1 specifically binds to DNA with bipartite sequence motifs of RAV1-A (CAACA) and RAV1-B (CACCTG); RAV1 protein contain AP2-like and B3-like domains; The AP2-like and B3-like domains recognize the CAACA and CACCTG motifs, respectively; The expression level of RAV1 were relatively high in rosette leaves and roots; See S…	RAV1; AP2; VP1; B3; root; leaf; shoot;	PubMed:9862967;	2.25e-09
Lb7G34113	CAAT	CAAT promoter consensus sequence found in legA gene of pea;	CAAT; legA; seed;	PubMed:2710102;	3.75e-07
Lb7G34782	TGAC	A core of TGAC-containing W-box of, e.g., Amy32b promoter; Binding site of rice WRKY71, a transcriptional repressor of the gibberellin signaling pathway; Parsley WRKY proteins bind specifically to TGAC-containing W box elements within the Pathogenesis-Related Class10 (PR-10) genes (Eulgem et al., 1999); See S000390 (TTGAC), S000442 (TGACT);	WRKY; GA; MYB; W box; TGAC; PR proteins;	PubMed:10785665	7.875e-08
Lb7G34782	TGACT	SUSIBA2 bind to W-box element in barley iso1 (encoding isoamylase1) promoter;	sugar; SURE; patatin; WRKY; isoamylase; SUSIBA2;	PubMed:12953112;	2.3625e-10
Lb7G34782	TGACY	W box found in the promoter region of a transcriptional repressor ERF3 gene in tobacco; May be involved in activation of ERF3 gene by wounding;(Nishiuchi et al., 2004) Y=C/T; See S000142, S000390, S000442, S000447;	W box; ERF3; wounding;	PubMed:15509567	5.11875e-10
Lb7G34782	GTAC	GTAC is the core of a CuRE (copper-response element) found in Cyc6 and Cpx1 genes in Chlamydomonas; Also involved in oxygen-response of these genes; For CuRE, see Quin and Merchant, 1995;	copper; oxygen; hypoxic;	PubMed:16352720	7.875e-08
Lb7G35125	ATATT	Motif found both in promoters of rolD;	root; rolD;	PubMed:7581519;	6.615e-10
Lb7G35125	AACGG	Myb core in the 18 bp sequence which is able to activate reporter gene without leading to M-phase-specific expression, found in the promoter of Arabidopsis thaliana cyclin B1:1 gene; the 18 bp sequence share homology with a sequence found in the N. sylvestris cyclin B1 promoter (Trehin et al., 1999; see S000283):	Cyc; M phase; Myb;	PubMed:12139003	2.205e-10
Lb7G35125	YAACKG	MYB recognition site found in the promoters of the dehydration-responsive gene rd22 and many other genes in Arabidopsis; Y=C/T; K=G/T; See S000177 (MYB2), S000175 (MYBATRD22);	MYB; rd22BP1; ABA; leaf; seed; stress;	PubMed:12509522;	1.764e-12
Lb7G35125	GGTTAA	Critical for GT-1 binding to box II of rbcS; See S000051 GT1MOTIF1; For a compilation of related GT elements and factors, see Villain et al. (1996);	rbcS; box II; GT-1; rbcS-3; leaf; shoot;	PubMed:8955086;	1.9845e-12
Lb7G35143	TATATAA	TATA box; TATA box found in the 5'upstream region of sweet potato sporamin A gene; TATA box found in beta-phaseolin promoter (Grace et al.); sequence and spacing of TATA box elements are critical for accurate initiation (Grace et al.);	TATA; sporamin; phaseolin;	PubMed:14660650	6.9984e-14
Lb7G35143	TATAAAT	TATA box; TATA box found in the 5'upstream region of pea legA gene; sporamin A of sweet potato; TATA box found in beta-phaseolin promoter (Grace et al.); sequence and spacing of TATA box elements are critical for accurate initiation (Grace et al.);	TATA; legA; phaseolin;	PubMed:14660650	6.9984e-14
Lb7G35143	AATAAT	Plant polyA signal; Consensus sequence for plant polyadenylation signal;	poly A; polyadenylation;	PubMed:3697078;	2.3328e-11
Lb7G35143	TATATAA	TATA box; TATA box found in the 5'upstream region of sweet potato sporamin A gene; TATA box found in beta-phaseolin promoter (Grace et al.); sequence and spacing of TATA box elements are critical for accurate initiation (Grace et al.);	TATA; sporamin; phaseolin;	PubMed:14660650	6.9984e-14
Lb7G35143	TATAAAT	TATA box; TATA box found in the 5'upstream region of pea legA gene; sporamin A of sweet potato; TATA box found in beta-phaseolin promoter (Grace et al.); sequence and spacing of TATA box elements are critical for accurate initiation (Grace et al.);	TATA; legA; phaseolin;	PubMed:14660650	6.9984e-14
Lb7G35143	AATAAT	Plant polyA signal; Consensus sequence for plant polyadenylation signal;	poly A; polyadenylation;	PubMed:3697078;	2.3328e-11
